# Supplementary material for: Proteomic Analysis of Plasmodesmata From Populus Cell Suspension Cultures in Relation With Callose Biosynthesis
Source: Front Plant Sci. 2018 Nov 19;9:1681. doi: 10.3389/fpls.2018.01681 (PMC6252348; doi:10.3389/fpls.2018.01681)
Supplement: Supplementary file 2 [file Table_2.XLSX]

## Sheet: Legends
Supplemental Table S2
Legends of Supplementary Table S2:
Results are shown in the following sheets:
MF1: List of all unique proteins identified from the first biological replicate of the microsomal fraction.
MF2: List of all unique proteins identified from the second biological replicate of the microsomal fraction.
MF3: List of all unique proteins identified from the third biological replicate of the microsomal fraction.
PEF1: List of all unique proteins identified from the first biological replicate of the plasmodesmata enriched fraction.
PEF2: List of all unique proteins identified from the second biological replicate of the plasmodesmata enriched fraction.
PEF3: List of all unique proteins identified from the third biological replicate of the plasmodesmata enriched fraction.
PEF enriched proteins: List of proteins significantly enriched in the plasmodesmata enriched fraction (PEF)
MF enriched proteins: List of proteins significantly enriched in the microsomal fraction (MF).

## Sheet: MF1
Proteomic analysis of plasmodesmata from Populus cell suspension cultures in relation with callose biosynthesis Felicia Leijon, Michael Melzer, Qi Zhou, Vaibhav Srivastava and Vincent Bulone MF1: List of all unique proteins identified from the first biological replicate of the microsomal fraction.
Accession number	Closest ATG	Description	Protein Probability	Protein length (AA)	Spectrum Total	Spectrum Per Length Total	Spectrum Peptides used
Potri.001G002500.1	AT3G13470.1	TCP-1/cpn60 chaperonin family protein	1	607	1	0.002	1
Potri.001G012000.1	AT3G07160.1	ATGSL10,CALS9,gsl10 glucan synthase-like 10	1	321	12	0.037	6
Potri.001G029900.1	AT3G12260.1	LYR family of Fe/S cluster biogenesis protein	1	136	14	0.103	6
Potri.001G030100.1	AT5G06970.1	Protein of unknown function (DUF810)	1	1101	6	0.005	3
Potri.001G054900.1	AT1G27390.1	TOM20-2 translocase outer membrane 20-2	1	200	5	0.025	2
Potri.001G055300.1	AT1G67360.1	Rubber elongation factor protein (REF)	1	229	5	0.022	2
Potri.001G067800.1	AT1G29880.1	glycyl-tRNA synthetase / glycine--tRNA ligase	1	690	4	0.006	3
Potri.001G067900.1	AT5G13430.1	Ubiquinol-cytochrome C reductase iron-sulfur subunit	1	275	17	0.062	4
Potri.001G069100.1	AT3G61110.1	ARS27A,RS27A ribosomal protein S27	1	86	28	0.326	3
Potri.001G072100.1	AT1G09760.1	U2A\' U2 small nuclear ribonucleoprotein A	1	284	11	0.039	3
Potri.001G101400.1	AT4G23460.1	Adaptin family protein	1	904	2	0.002	1
Potri.001G102400.1	AT4G11650.1	ATOSM34,OSM34 osmotin 34	1	246	22	0.089	6
Potri.001G110200.1	AT4G20360.1	ATRAB8D,ATRABE1B,RABE1b RAB GTPase homolog E1B	1	483	4	0.008	2
Potri.001G153000.1	AT4G17520.1	Hyaluronan / mRNA binding family	1	374	6	0.016	2
Potri.001G165600.1	AT1G11890.1	ATSEC22,SEC22 Synaptobrevin family protein	1	218	5	0.023	4
Potri.001G175600.1	AT1G52780.1	Protein of unknown function (DUF2921)	1	1063	5	0.005	4
Potri.001G188300.1	AT3G16310.1	mitotic phosphoprotein N\' end (MPPN) family protein	1	329	9	0.027	3
Potri.001G207100.1	AT3G26420.1	ATRZ-1A RNA-binding (RRM/RBD/RNP motifs) family protein with retrovirus zinc finger-like domain	1	215	5	0.023	3
Potri.001G214500.1	AT1G08470.1	SSL3 strictosidine synthase-like 3	1	391	25	0.064	10
Potri.001G231800.1	AT5G23880.1	ATCPSF100,CPSF100,EMB1265,ESP5 cleavage and polyadenylation specificity factor 100	1	740	2	0.003	2
Potri.001G236900.1	AT5G59950.5	RNA-binding (RRM/RBD/RNP motifs) family protein	1	239	20	0.084	2
Potri.001G261800.1	AT5G13780.1	Acyl-CoA N-acyltransferases (NAT) superfamily protein	1	206	12	0.058	2
Potri.001G285500.1	AT5G09590.1	HSC70-5,MTHSC70-2 mitochondrial HSO70 2	1	683	11	0.016	5
Potri.001G314300.1	AT2G32730.1	26S proteasome regulatory complex, non-ATPase subcomplex, Rpn2/Psmd1 subunit	1	1004	11	0.011	4
Potri.001G314500.1	AT5G48760.1	Ribosomal protein L13 family protein	1	206	26	0.126	6
Potri.001G329400.1	AT5G50460.1	secE/sec61-gamma protein transport protein	1	69	35	0.507	3
Potri.001G330200.1	AT1G27390.1	TOM20-2 translocase outer membrane 20-2	1	206	12	0.058	6
Potri.001G333700.1	AT3G01800.1	Ribosome recycling factor	1	273	6	0.022	4
Potri.001G344400.1	AT5G40510.1	Sucrase/ferredoxin-like family protein	1	403	4	0.01	2
Potri.001G351000.1	AT3G28200.1	Peroxidase superfamily protein	1	320	20	0.062	3
Potri.001G355100.1	AT1G17020.1	ATSRG1,SRG1 senescence-related gene 1	1	362	4	0.011	2
Potri.001G377400.1	AT3G15010.1	RNA-binding (RRM/RBD/RNP motifs) family protein	1	442	25	0.057	9
Potri.001G453900.1	AT1G33140.1	PGY2 Ribosomal protein L6 family	1	193	28	0.145	5
Potri.002G010200.1	AT1G20580.1	Small nuclear ribonucleoprotein family protein	1	132	7	0.053	2
Potri.002G020900.1	AT5G05670.1	signal recognition particle binding	1	259	3	0.012	2
Potri.002G093400.1	AT4G08690.1	Sec14p-like phosphatidylinositol transfer family protein	1	380	4	0.011	2
Potri.002G097200.1	AT1G34750.1	Protein phosphatase 2C family protein	1	276	2	0.007	2
Potri.002G111300.1	AT5G65520.1	Tetratricopeptide repeat (TPR)-like superfamily protein	1	274	4	0.015	2
Potri.002G140200.1	AT3G60240.2	CUM2,EIF4G eukaryotic translation initiation factor 4G	1	1896	10	0.005	2
Potri.002G184700.1	AT4G01630.1	ATEXP17,ATEXPA17,ATHEXP ALPHA 1.13,EXPA17 expansin A17	1	257	19	0.074	6
Potri.002G186300.1	AT4G01690.1	HEMG1,PPO1,PPOX Flavin containing amine oxidoreductase family	1	543	7	0.013	4
Potri.002G203200.1	AT4G02350.1	SEC15B exocyst complex component sec15B	1	805	3	0.004	2
Potri.002G204100.1	AT3G05560.1	Ribosomal L22e protein family	1	125	3	0.024	2
Potri.002G240600.1	AT3G07030.1	Alba DNA/RNA-binding protein	1	309	10	0.032	3
Potri.002G241100.1	AT3G07050.1	GTP-binding family protein	1	600	4	0.007	2
Potri.002G242600.1	AT4G13170.1	Ribosomal protein L13 family protein	1	206	7	0.034	2
Potri.002G246600.1	AT3G25150.2	Nuclear transport factor 2 (NTF2) family protein with RNA binding (RRM-RBD-RNP motifs) domain1	1	523	5	0.01	3
Potri.002G248300.1	AT3G25230.1	ATFKBP62,FKBP62,ROF1 rotamase FKBP 1	1	588	4	0.007	3
Potri.002G249200.1	AT3G07390.1	AIR12 auxin-responsive family protein	1	254	13	0.051	3
Potri.002G252600.1	AT4G29040.1	RPT2a regulatory particle AAA-ATPase 2A	1	446	8	0.018	2
Potri.002G258600.1	AT4G14300.1	RNA-binding (RRM/RBD/RNP motifs) family protein	1	417	4	0.01	2
Potri.002G262700.1	AT1G45170.1	Unknown	1	212	5	0.024	3
Potri.003G004700.1	AT1G09640.1	Translation elongation factor EF1B, gamma chain	1	421	2	0.005	2
Potri.003G006300.1	AT5G49910.1	cpHsc70-2,CPHSC70-2EAT SHOCK PROTEIN 70-2,HSC70-7 chloroplast heat shock protein 70-2	1	706	4	0.006	3
Potri.003G010200.1	AT5G57290.1	60S acidic ribosomal protein family	1	124	3	0.024	2
Potri.003G018900.1	AT1G71220.2	EBS1,PSL2,UGGT UDP-glucose:glycoprotein glucosyltransferases;transferases, transferring hexosyl groups;transferases, transferring glycosyl groups	1	1663	21	0.013	14
Potri.003G045200.1	AT1G51760.1	IAR3,JR3 peptidase M20/M25/M40 family protein	1	438	2	0.005	2
Potri.003G045700.1	AT4G19210.1	ATRLI2,RLI2 RNAse l inhibitor protein 2	1	611	5	0.008	4
Potri.003G055800.1	AT1G79920.1	Heat shock protein 70 (Hsp 70) family protein	1	858	3	0.003	1
Potri.003G086100.1	AT5G47030.1	ATPase, F1 complex, delta/epsilon subunit	1	207	6	0.029	2
Potri.003G098800.1	AT5G63120.2	P-loop containing nucleoside triphosphate hydrolases superfamily protein	1	565	4	0.007	2
Potri.003G112700.1	AT4G12420.1	SKU5 Cupredoxin superfamily protein	1	592	8	0.014	3
Potri.003G128800.1	AT4G23420.3	NAD(P)-binding Rossmann-fold superfamily protein	1	283	2	0.007	2
Potri.003G130400.1	AT4G23460.1	Adaptin family protein	1	904	2	0.002	1
Potri.003G139100.1	AT4G23820.1	Pectin lyase-like superfamily protein	1	447	10	0.022	3
Potri.003G145700.1	AT4G10750.1	Phosphoenolpyruvate carboxylase family protein	1	346	20	0.058	7
Potri.003G158800.1	AT1G09760.1	U2A\' U2 small nuclear ribonucleoprotein A	1	320	15	0.047	4
Potri.003G162200.1	AT5G13430.1	Ubiquinol-cytochrome C reductase iron-sulfur subunit	1	272	11	0.04	4
Potri.003G196300.1	AT3G55850.1	LAF3,LAF3 ISF1,LAF3 ISF2 Amidohydrolase family	1	575	3	0.005	2
Potri.004G003800.1	AT1G12000.1	Phosphofructokinase family protein	1	561	2	0.004	2
Potri.004G018000.1	AT1G61870.1	PPR336 pentatricopeptide repeat 336	1	404	4	0.01	2
Potri.004G029900.1	AT3G13160.1	Tetratricopeptide repeat (TPR)-like superfamily protein	1	381	6	0.016	2
Potri.004G044700.1	AT2G34700.1	Pollen Ole e 1 allergen and extensin family protein	1	234	36	0.154	5
Potri.004G055400.1	AT3G15010.1	RNA-binding (RRM/RBD/RNP motifs) family protein	1	384	3	0.008	2
Potri.004G072200.1	AT1G79940.1	ATERDJ2A DnaJ / Sec63 Brl domains-containing protein	1	685	8	0.012	2
Potri.004G082800.1	AT5G37510.2	CI76,EMB1467 NADH-ubiquinone dehydrogenase, mitochondrial, putative	1	736	34	0.046	7
Potri.004G094600.1	AT5G17380.1	Thiamine pyrophosphate dependent pyruvate decarboxylase family protein	1	577	7	0.012	2
Potri.004G118900.1	AT3G02090.1	MPPBETA Insulinase (Peptidase family M16) protein	1	526	85	0.162	19
Potri.004G123600.1	AT3G29320.1	Glycosyl transferase, family 35	1	1022	10	0.01	6
Potri.004G123700.1	AT5G08060.1	Unknown	1	134	13	0.097	5
Potri.004G129700.1	AT3G47800.1	Galactose mutarotase-like superfamily protein	1	367	41	0.112	9
Potri.004G131500.1	AT5G46290.1	KAS I,KAS1 3-ketoacyl-acyl carrier protein synthase I	1	501	2	0.004	1
Potri.004G163000.1	AT4G34700.1	LYR family of Fe/S cluster biogenesis protein	1	120	3	0.025	2
Potri.004G168800.1	AT2G16600.1	ROC3 rotamase CYP 3	1	172	45	0.262	3
Potri.004G171600.1	AT3G16620.1	ATTOC120,TOC120 translocon outer complex protein 120	1	1411	5	0.004	3
Potri.004G172600.1	AT4G36020.1	CSDP1 cold shock domain protein 1	1	207	29	0.14	5
Potri.004G174200.1	AT5G66140.1	PAD2 proteasome alpha subunit D2	1	249	5	0.02	4
Potri.004G177500.1	AT4G38510.5	ATPase, V1 complex, subunit B protein	1	488	5	0.01	3
Potri.004G185800.1	AT3G44590.1	60S acidic ribosomal protein family	1	114	4	0.035	1
Potri.004G188700.1	AT3G52730.1	ubiquinol-cytochrome C reductase UQCRX/QCR9-like family protein	1	71	5	0.07	3
Potri.004G201700.1	AT2G27730.1	copper ion binding	1	120	3	0.025	2
Potri.004G201800.1	AT2G27460.1	sec23/sec24 transport family protein	1	744	3	0.004	2
Potri.004G223000.1	AT4G24330.1	Protein of unknown function (DUF1682)	1	471	16	0.034	4
Potri.004G223100.1	AT5G49950.1	alpha/beta-Hydrolases superfamily protein	1	582	2	0.003	2
Potri.004G232400.1	AT5G49760.1	Leucine-rich repeat protein kinase family protein	1	958	2	0.002	2
Potri.005G043700.1	AT1G05700.1	Leucine-rich repeat transmembrane protein kinase protein	1	590	19	0.032	9
Potri.005G045200.1	AT2G34970.1	Trimeric LpxA-like enzyme	1	725	6	0.008	2
Potri.005G080200.1	AT4G39690.1	Unknown	1	660	4	0.006	2
Potri.005G083100.1	AT1G74040.1	IMS1,IPMS2,MAML-3 2-isopropylmalate synthase 1	1	593	5	0.008	2
Potri.005G115700.1	AT4G36130.1	Ribosomal protein L2 family	1	260	36	0.138	5
Potri.005G118700.1	AT5G66390.1	Peroxidase superfamily protein	1	333	29	0.087	7
Potri.005G163000.1	AT5G64260.1	EXL2 EXORDIUM like 2	1	304	5	0.016	2
Potri.005G181300.1	AT1G21690.1	EMB1968,RFC4 ATPase family associated with various cellular activities (AAA)	1	342	2	0.006	2
Potri.005G195600.1	AT1G71695.1	Peroxidase superfamily protein	1	354	48	0.136	7
Potri.005G195700.1	AT1G71695.1	Peroxidase superfamily protein	1	353	178	0.504	15
Potri.005G200200.1	AT4G09670.1	Oxidoreductase family protein	1	358	3	0.008	2
Potri.005G242500.1	AT5G42150.1	Glutathione S-transferase family protein	1	320	9	0.028	2
Potri.005G255100.1	AT1G76405.2	Unknown	1	167	8	0.048	2
Potri.006G009200.1	AT1G12050.1	fumarylacetoacetase, putative	1	419	2	0.005	2
Potri.006G031900.1	AT1G65440.2	GTB1 global transcription factor group B1	1	1644	3	0.002	2
Potri.006G046500.1	AT3G57330.1	ACA11 autoinhibited Ca2+-ATPase 11	1	1039	6	0.006	3
Potri.006G047300.1	AT3G10300.3	Calcium-binding EF-hand family protein	1	284	35	0.123	3
Potri.006G059300.1	AT2G42210.2	ATOEP16-3,OEP16-3 Mitochondrial import inner membrane translocase subunit Tim17/Tim22/Tim23 family protein	1	159	6	0.038	3
Potri.006G077200.1	AT3G53430.1	Ribosomal protein L11 family protein	1	165	8	0.048	2
Potri.006G086100.1	AT2G37640.1	ATEXP3,ATEXPA3,ATHEXP ALPHA 1.9,EXP3 Barwin-like endoglucanases superfamily protein	1	260	4	0.015	2
Potri.006G086800.1	AT2G37660.1	NAD(P)-binding Rossmann-fold superfamily protein	1	323	9	0.028	2
Potri.006G092800.1	AT1G60070.1	Adaptor protein complex AP-1, gamma subunit	1	877	5	0.006	3
Potri.006G095500.1	AT3G54110.1	ATPUMP1,ATUCP1,PUMP1,UCP,UCP1 plant uncoupling mitochondrial protein 1	1	305	2	0.007	2
Potri.006G104600.1	AT5G01650.1	Tautomerase/MIF superfamily protein	1	115	3	0.026	2
Potri.006G121300.1	AT2G32600.1	hydroxyproline-rich glycoprotein family protein	1	331	4	0.012	2
Potri.006G144500.1	AT3G13750.1	BGAL1 beta galactosidase 1	1	837	3	0.004	3
Potri.006G157400.1	AT1G60770.1	Tetratricopeptide repeat (TPR)-like superfamily protein	1	490	8	0.016	2
Potri.006G168200.1	AT5G57460.1	Unknown	1	654	6	0.009	2
Potri.006G169400.1	AT5G57490.1	ATVDAC4,VDAC4 voltage dependent anion channel 4	1	275	5	0.018	2
Potri.006G177900.1	AT2G23810.1	TET8 tetraspanin8	1	271	6	0.022	2
Potri.006G185000.1	AT1G13950.1	ATELF5A-1,EIF-5A,EIF5A,ELF5A-1 eukaryotic elongation factor 5A-1	1	160	5	0.031	2
Potri.006G215800.1	AT5G02740.1	Ribosomal protein S24e family protein	1	258	5	0.019	2
Potri.006G216400.1	AT1G67680.1	SRP72 RNA-binding domain	1	663	5	0.008	4
Potri.006G231700.1	AT5G11770.1	NADH-ubiquinone oxidoreductase 20 kDa subunit, mitochondrial	1	290	8	0.028	2
Potri.006G252000.1	AT2G34160.1	Alba DNA/RNA-binding protein	1	136	5	0.037	2
Potri.006G257100.1	AT2G25310.1	Protein of unknown function (DUF2012)	1	212	3	0.014	2
Potri.006G267500.1	AT5G27640.1	ATEIF3B-1,ATTIF3B1,EIF3B,EIF3B-1,TIF3B1 translation initiation factor 3B1	1	719	7	0.01	4
Potri.007G000200.1	AT3G20000.1	TOM40 translocase of the outer mitochondrial membrane 40	1	316	8	0.025	2
Potri.007G019300.1	AT5G66390.1	Peroxidase superfamily protein	1	333	54	0.162	10
Potri.007G029600.1	AT4G36750.1	Quinone reductase family protein	1	254	9	0.035	4
Potri.007G087100.1	AT4G39690.1	Unknown	1	654	3	0.005	2
Potri.007G100000.1	AT5G63840.1	PSL5,RSW3 Glycosyl hydrolases family 31 protein	1	932	3	0.003	2
Potri.007G146300.1	AT2G44060.1	Late embryogenesis abundant protein, group 2	1	315	20	0.063	5
Potri.008G017300.1	AT5G04800.1	Ribosomal S17 family protein	1	140	29	0.207	10
Potri.008G048900.1	AT3G55220.1	Cleavage and polyadenylation specificity factor (CPSF) A subunit protein	1	1213	3	0.002	1
Potri.008G064700.1	AT2G39960.1	Microsomal signal peptidase 25 kDa subunit (SPC25)	1	189	6	0.032	2
Potri.008G084700.1	AT1G16280.1	AtRH36,RH36,SWA3 RNA helicase 36	1	496	5	0.01	3
Potri.008G135700.1	AT1G14810.1	semialdehyde dehydrogenase family protein	1	375	5	0.013	2
Potri.008G136500.1	AT1G68020.2	ATTPS6,TPS6 UDP-Glycosyltransferase / trehalose-phosphatase family protein	1	851	5	0.006	3
Potri.008G149800.1	AT5G19300.1	Unknown	1	366	6	0.016	2
Potri.008G171600.1	AT2G33340.1	MAC3B MOS4-associated complex 3B	1	524	6	0.011	6
Potri.008G192500.1	AT1G59900.1	AT-E1 ALPHA,E1 ALPHA pyruvate dehydrogenase complex E1 alpha subunit	1	393	4	0.01	3
Potri.008G205000.1	AT4G15610.1	Uncharacterised protein family (UPF0497)	1	196	10	0.051	3
Potri.009G001100.1	AT1G08480.1	Unknown	1	149	4	0.027	2
Potri.009G012000.1	AT5G60460.1	Preprotein translocase Sec, Sec61-beta subunit protein	1	150	4	0.027	2
Potri.009G013600.1	AT5G60640.1	ATPDI2,ATPDIL1-4,PDI2,PDIL1-4 PDI-like 1-4	1	588	6	0.01	2
Potri.009G022300.1	AT3G12490.2	ATCYS6,ATCYSB,CYSB cystatin B	1	100	10	0.1	2
Potri.009G079700.1	AT5G09590.1	HSC70-5,MTHSC70-2 mitochondrial HSO70 2	1	682	23	0.034	8
Potri.009G125800.1	AT3G01130.2	Unknown	1	71	4	0.056	2
Potri.009G130100.1	AT4G38740.1	ROC1 rotamase CYP 1	1	172	5	0.029	3
Potri.009G132000.1	AT4G36020.1	CSDP1 cold shock domain protein 1	1	178	13	0.073	3
Potri.009G133000.1	AT4G38630.1	ATMCB1,MBP1,MCB1,RPN10 regulatory particle non-ATPase 10	1	480	9	0.019	3
Potri.009G146200.1	AT3G44590.1	60S acidic ribosomal protein family	1	113	3	0.027	1
Potri.009G149400.1	AT3G44750.2	ATHD2A,HD2A,HDA3,HDT1 histone deacetylase 3	1	279	4	0.014	2
Potri.009G159300.1	AT3G04600.1	Nucleotidylyl transferase superfamily protein	1	404	4	0.01	2
Potri.009G167000.1	AT4G38350.1	Patched family protein	1	1259	4	0.003	2
Potri.010G001100.1	AT4G16120.1	ATSEB1,COBL7,SEB1 COBRA-like protein-7 precursor	1	650	5	0.008	3
Potri.010G001900.1	AT3G17440.1	ATNPSN13,NPSN13 novel plant snare 13	1	260	4	0.015	3
Potri.010G081700.1	AT3G22845.1	emp24/gp25L/p24 family/GOLD family protein	1	211	5	0.024	2
Potri.010G127500.1	AT3G25800.1	PDF1,PP2AA2,PR 65 protein phosphatase 2A subunit A2	1	587	2	0.003	2
Potri.010G184900.1	AT2G40290.1	Eukaryotic translation initiation factor 2 subunit 1	1	343	9	0.026	1
Potri.010G213000.1	AT3G55120.1	A11,CFI,TT5 Chalcone-flavanone isomerase family protein	1	224	6	0.027	3
Potri.010G217800.1	AT3G52300.1	ATPQ ATP synthase D chain, mitochondrial	1	168	12	0.071	6
Potri.010G223500.1	AT2G01720.1	Ribophorin I	1	387	3	0.008	2
Potri.010G226700.1	AT3G10370.1	SDP6 FAD-dependent oxidoreductase family protein	1	631	9	0.014	5
Potri.010G250000.1	AT1G51650.1	ATP synthase epsilon chain, mitochondrial	1	70	3	0.043	2
Potri.011G025400.1	AT1G11580.1	ATPMEPCRA,PMEPCRA methylesterase PCR A	1	557	18	0.032	6
Potri.011G025700.1	AT1G61790.1	Oligosaccharyltransferase complex/magnesium transporter family protein	1	353	4	0.011	2
Potri.011G129400.1	AT4G27270.1	Quinone reductase family protein	1	203	3	0.015	2
Potri.012G017500.1	AT5G53480.1	ARM repeat superfamily protein	1	871	10	0.011	4
Potri.012G034200.1	AT3G26560.1	ATP-dependent RNA helicase, putative	1	1207	3	0.002	2
Potri.012G045200.1	AT3G17910.1	SURF1 Surfeit locus 1 cytochrome c oxidase biogenesis protein	1	344	6	0.017	3
Potri.012G074800.1	AT1G62020.1	Coatomer, alpha subunit	1	1220	27	0.022	8
Potri.012G096400.1	AT2G18110.1	Translation elongation factor EF1B/ribosomal protein S6 family protein	1	243	15	0.062	3
Potri.012G097000.1	AT3G48530.1	KING1 SNF1-related protein kinase regulatory subunit gamma 1	1	429	3	0.007	2
Potri.012G100400.1	AT3G48680.1	GAMMA CAL2 gamma carbonic anhydrase-like 2	1	251	11	0.044	2
Potri.012G105900.1	AT5G50920.1	ATHSP93-V,CLPC,CLPC1,DCA1,HSP93-V CLPC homologue 1	1	926	8	0.009	4
Potri.012G118700.1	AT1G31280.1	AGO2 Argonaute family protein	1	1039	5	0.005	4
Potri.012G126400.1	AT4G25240.1	SKS1 SKU5 similar 1	1	593	9	0.015	3
Potri.012G134900.1	AT5G51970.1	GroES-like zinc-binding alcohol dehydrogenase family protein	1	364	5	0.014	2
Potri.013G018600.1	AT1G09070.1	(AT)SRC2,SRC2 soybean gene regulated by cold-2	1	289	3	0.01	2
Potri.013G066800.1	AT4G26010.1	Peroxidase superfamily protein	1	353	11	0.031	2
Potri.013G068100.1	AT1G72550.1	tRNA synthetase beta subunit family protein	1	562	4	0.007	3
Potri.013G071800.1		Unknown	1	1901	3	0.002	3
Potri.013G073600.1	AT3G03530.1	NPC4 non-specific phospholipase C4	1	536	11	0.021	3
Potri.013G077000.1	AT1G64970.1	G-TMT,TMT1,VTE4 gamma-tocopherol methyltransferase	1	349	3	0.009	2
Potri.013G088600.1	AT5G17020.1	ATCRM1,ATXPO1,HIT2,XPO1,XPO1A exportin 1A	1	1076	5	0.005	4
Potri.013G093700.1	AT2G40510.1	Ribosomal protein S26e family protein	1	131	11	0.084	3
Potri.013G098900.1	AT1G33590.1	Leucine-rich repeat (LRR) family protein	1	458	13	0.028	2
Potri.013G128500.1	AT3G59770.1	SAC9 sacI homology domain-containing protein / WW domain-containing protein	1	1634	2	0.001	2
Potri.014G004100.1	AT3G20000.1	TOM40 translocase of the outer mitochondrial membrane 40	1	316	5	0.016	2
Potri.014G010200.1	AT3G20000.1	TOM40 translocase of the outer mitochondrial membrane 40	1	316	5	0.016	3
Potri.014G024100.1	AT5G43060.1	Granulin repeat cysteine protease family protein	1	465	5	0.011	3
Potri.014G072000.1	AT2G45510.1	CYP704A2 cytochrome P450, family 704, subfamily A, polypeptide 2	1	511	2	0.004	2
Potri.014G072100.1	AT2G45510.1	CYP704A2 cytochrome P450, family 704, subfamily A, polypeptide 2	1	509	6	0.012	3
Potri.014G158400.1	AT2G05790.1	O-Glycosyl hydrolases family 17 protein	1	486	31	0.064	5
Potri.014G168700.1	AT5G48230.2	ACAT2,EMB1276 acetoacetyl-CoA thiolase 2	1	474	5	0.011	2
Potri.014G194700.1	AT4G29040.1	RPT2a regulatory particle AAA-ATPase 2A	1	445	11	0.025	4
Potri.015G001900.1	AT4G27585.1	SPFH/Band 7/PHB domain-containing membrane-associated protein family	1	429	9	0.021	6
Potri.015G003600.1	AT1G05260.1	RCI3,RCI3A Peroxidase superfamily protein	1	330	16	0.048	2
Potri.015G010400.1	AT5G53480.1	ARM repeat superfamily protein	1	866	7	0.008	4
Potri.015G028300.1	AT1G34130.1	STT3B staurosporin and temperature sensitive 3-like b	1	738	7	0.009	3
Potri.015G039900.1	AT1G18180.1	Protein of unknown function (DUF1295)	1	292	15	0.051	2
Potri.015G042600.1	AT3G18190.1	TCP-1/cpn60 chaperonin family protein	1	533	4	0.008	2
Potri.015G058700.1	AT5G60980.1	Nuclear transport factor 2 (NTF2) family protein with RNA binding (RRM-RBD-RNP motifs) domain	1	356	3	0.008	2
Potri.015G069700.1	AT1G62020.1	Coatomer, alpha subunit	1	1218	42	0.034	12
Potri.015G094200.1	AT2G18110.1	Translation elongation factor EF1B/ribosomal protein S6 family protein	1	230	14	0.061	5
Potri.015G112700.1	AT5G45160.1	Root hair defective 3 GTP-binding protein (RHD3)	1	831	5	0.006	4
Potri.016G043600.1	AT3G10300.3	Calcium-binding EF-hand family protein	1	307	10	0.033	2
Potri.016G049600.1	AT5G06860.1	ATPGIP1,PGIP1 polygalacturonase inhibiting protein 1	1	326	4	0.012	2
Potri.016G056100.1	AT2G41810.1	Protein of unknown function, DUF642	1	432	41	0.095	5
Potri.016G060300.1	AT5G06660.1	Protein of unknown function DUF106, transmembrane	1	194	5	0.026	2
Potri.016G078300.1	AT4G37970.1	ATCAD6,CAD6 cinnamyl alcohol dehydrogenase 6	1	362	3	0.008	3
Potri.016G089300.1	AT3G58750.1	CSY2 citrate synthase 2	1	508	11	0.022	6
Potri.016G121100.1	AT1G80930.1	MIF4G domain-containing protein / MA3 domain-containing protein1	1	933	3	0.003	2
Potri.016G123600.1	AT3G08947.1	ARM repeat superfamily protein	1	871	7	0.008	2
Potri.016G137200.1	AT2G38550.1	Transmembrane proteins 14C	1	334	7	0.021	3
Potri.017G014200.1	AT5G36160.1	Tyrosine transaminase family protein	1	417	6	0.014	2
Potri.017G027500.1	AT2G43400.1	ETFQO electron-transfer flavoprotein:ubiquinone oxidoreductase	1	622	3	0.005	3
Potri.017G054400.1	AT2G32730.1	26S proteasome regulatory complex, non-ATPase subcomplex, Rpn2/Psmd1 subunit	1	1006	13	0.013	4
Potri.017G054600.1	AT5G48760.1	Ribosomal protein L13 family protein	1	206	15	0.073	5
Potri.017G079200.1	AT3G28715.1	ATPase, V0/A0 complex, subunit C/D	1	351	4	0.011	2
Potri.017G092400.1	AT3G02090.1	MPPBETA Insulinase (Peptidase family M16) protein	1	527	41	0.078	12
Potri.017G093300.1	AT5G15550.1	Transducin/WD40 repeat-like superfamily protein	1	437	9	0.021	3
Potri.017G095300.1	AT5G15610.1	Proteasome component (PCI) domain protein	1	439	2	0.005	2
Potri.017G148800.1	AT1G79940.1	ATERDJ2A DnaJ / Sec63 Brl domains-containing protein	1	686	7	0.01	2
Potri.018G015200.1	AT5G27640.1	ATEIF3B-1,ATTIF3B1,EIF3B,EIF3B-1,TIF3B1 translation initiation factor 3B1	1	718	10	0.014	5
Potri.018G018700.1		Unknown	1	516	5	0.01	3
Potri.018G063500.1	AT3G43190.1	ATSUS4,SUS4 sucrose synthase 4	1	805	9	0.011	4
Potri.018G086000.1	AT5G19690.1	STT3A staurosporin and temperature sensitive 3-like A	1	780	7	0.009	3
Potri.018G089900.1	AT4G30170.1	Peroxidase family protein	1	328	21	0.064	5
Potri.018G093900.1	AT5G57490.1	ATVDAC4,VDAC4 voltage dependent anion channel 4	1	275	4	0.015	3
Potri.018G145200.1	AT3G53430.1	Ribosomal protein L11 family protein	1	165	6	0.036	2
Potri.019G050100.2	AT5G16870.1	Peptidyl-tRNA hydrolase II (PTH2) family protein	1	186	3	0.016	2
Potri.019G053700.1	AT3G02780.1	IDI2,IPIAT1,IPP2 isopentenyl pyrophosphate:dimethylallyl pyrophosphate isomerase 2	1	309	11	0.036	4
Potri.019G055100.1	AT1G65270.1	Unknown	1	291	9	0.031	3
Potri.019G127000.1	AT1G06950.1	ATTIC110,TIC110 translocon at the inner envelope membrane of chloroplasts 110	1	1013	5	0.005	3
Potri.T035400.1	AT1G02930.1	ATGST1,ATGSTF3,ATGSTF6,ERD11,GST1,GSTF6 glutathione S-transferase 6	1	213	7	0.033	3
Potri.001G000900.1	AT3G13410.1	Unknown	1	338	12	0.036	4
Potri.001G030700.1	AT1G29940.1	NRPA2 nuclear RNA polymerase A2	1	758	16	0.021	7
Potri.001G031700.1	AT5G09860.1	AtHPR1,AtTHO1,HPR1,THO1 nuclear matrix protein-related	1	608	6	0.01	2
Potri.001G034400.1	AT3G12390.1	Nascent polypeptide-associated complex (NAC), alpha subunit family protein	1	204	23	0.113	3
Potri.003G190800.1	AT3G12390.1	Nascent polypeptide-associated complex (NAC), alpha subunit family protein	1	205	13	0.063	2
Potri.001G051900.1	AT2G33150.1	KAT2,PED1,PKT3 peroxisomal 3-ketoacyl-CoA thiolase 3	1	461	21	0.046	7
Potri.001G052100.1	AT1G04690.1	KAB1,KV-BETA1 potassium channel beta subunit 1	1	328	10	0.03	4
Potri.001G054400.1	AT3G23990.1	HSP60,HSP60-3B heat shock protein 60	1	574	14	0.024	5
Potri.003G173900.1	AT3G23990.1	HSP60,HSP60-3B heat shock protein 60	1	574	5	0.009	4
Potri.002G252900.1	AT3G23990.1	HSP60,HSP60-3B heat shock protein 60	1	575	6	0.01	4
Potri.001G060200.1	AT5G13120.1	ATCYP20-2,CYP20-2 cyclophilin 20-2	1	263	4	0.015	3
Potri.001G068200.1	AT5G13420.1	Aldolase-type TIM barrel family protein	1	440	48	0.109	10
Potri.001G072800.1	AT3G46740.1	MAR1,TOC75-III translocon at the outer envelope membrane of chloroplasts 75-III	1	813	18	0.022	9
Potri.001G092200.1	AT1G64390.1	AtGH9C2,GH9C2 glycosyl hydrolase 9C2	1	622	33	0.053	4
Potri.003G139600.1	AT1G64390.1	AtGH9C2,GH9C2 glycosyl hydrolase 9C2	1	622	20	0.032	5
Potri.001G095800.1	AT5G41670.1	6-phosphogluconate dehydrogenase family protein	1	494	7	0.014	4
Potri.001G101100.1	AT1G63830.1	PLAC8 family protein	1	248	2	0.008	2
Potri.001G102100.1	AT1G63770.3	Peptidase M1 family protein	1	927	10	0.011	3
Potri.001G129100.1	AT1G04170.1	EIF2 GAMMA eukaryotic translation initiation factor 2 gamma subunit	1	464	12	0.026	6
Potri.001G131000.1	AT3G49010.1	ATBBC1,BBC1,RSU2 breast basic conserved 1	1	207	24	0.116	3
Potri.003G102800.1	AT3G49010.1	ATBBC1,BBC1,RSU2 breast basic conserved 1	1	207	4	0.019	2
Potri.013G027600.1	AT3G49010.1	ATBBC1,BBC1,RSU2 breast basic conserved 1	1	207	6	0.029	1
Potri.001G131400.1	AT1G31850.1	S-adenosyl-L-methionine-dependent methyltransferases superfamily protein	1	599	8	0.013	2
Potri.001G143200.1	AT4G17830.1	Peptidase M20/M25/M40 family protein	1	435	4	0.009	2
Potri.001G150300.1	AT4G17070.1	peptidyl-prolyl cis-trans isomerases	1	338	2	0.006	2
Potri.001G161700.1	AT1G53750.1	RPT1A regulatory particle triple-A 1A	1	428	16	0.037	4
Potri.001G177000.1	AT1G80360.1	Pyridoxal phosphate (PLP)-dependent transferases superfamily protein	1	394	5	0.013	3
Potri.001G191100.1	AT1G51980.1	Insulinase (Peptidase family M16) protein	1	507	41	0.081	13
Potri.001G193000.1	AT1G52570.1	PLDALPHA2 phospholipase D alpha 2	1	808	7	0.009	4
Potri.003G032800.1	AT3G15730.1	PLD,PLDALPHA1 phospholipase D alpha 1	1	808	2	0.002	2
Potri.001G194000.1	AT2G19730.1	Ribosomal L28e protein family	1	146	11	0.075	3
Potri.003G045500.1	AT2G19730.1	Ribosomal L28e protein family	1	147	3	0.02	2
Potri.001G218700.4	AT3G52580.1	Ribosomal protein S11 family protein	1	150	48	0.32	9
Potri.001G222200.2	AT2G27030.3	ACAM-2,CAM5 calmodulin 5	1	191	3	0.016	2
Potri.001G222900.1	AT2G44480.1	BGLU17 beta glucosidase 17	1	519	4	0.008	2
Potri.001G224700.1	AT5G12110.1	Glutathione S-transferase, C-terminal-like;Translation elongation factor EF1B/ribosomal protein S6	0.999	225	1	0.004	1
Potri.009G018600.1	AT5G12110.1	Glutathione S-transferase, C-terminal-like;Translation elongation factor EF1B/ribosomal protein S6	0.998	225	1	0.004	1
Potri.001G233400.1	AT1G07670.1	ATECA4,ECA4 endomembrane-type CA-ATPase 4	1	1078	17	0.016	6
Potri.009G025700.1	AT1G07670.1	ATECA4,ECA4 endomembrane-type CA-ATPase 4	1	1064	3	0.003	2
Potri.001G239900.1	AT2G28900.1	ATOEP16-1,ATOEP16-L,OEP16,OEP16-1 outer plastid envelope protein 16-1	1	146	9	0.062	3
Potri.001G257000.2	AT5G04590.1	SIR sulfite reductase	1	691	22	0.032	6
Potri.009G052600.1	AT5G04590.1	SIR sulfite reductase	1	690	2	0.003	2
Potri.001G262100.1	AT5G59240.1	Ribosomal protein S8e family protein	1	220	26	0.118	5
Potri.001G360500.1	AT5G59240.1	Ribosomal protein S8e family protein	1	218	1	0.005	1
Potri.001G263900.1	AT3G08030.1	Protein of unknown function, DUF642	1	365	4	0.011	4
Potri.001G278400.1	AT3G47340.1	ASN1,AT-ASN1,DIN6 glutamine-dependent asparagine synthase 1	1	578	3	0.005	3
Potri.001G278800.1	AT3G11130.1	Clathrin, heavy chain	1	1711	62	0.036	17
Potri.009G073300.1	AT3G11130.1	Clathrin, heavy chain	1	1690	47	0.028	18
Potri.010G186900.1	AT3G11130.1	Clathrin, heavy chain	1	1705	19	0.011	6
Potri.008G070600.1	AT3G11130.1	Clathrin, heavy chain	1	1705	7	0.004	3
Potri.003G031900.1	AT1G80070.1	EMB14,EMB177,EMB33,SUS2 Pre-mRNA-processing-splicing factor	1	2357	77	0.033	45
Potri.015G095500.1	AT1G20960.1	emb1507 U5 small nuclear ribonucleoprotein helicase, putative	1	2184	53	0.024	22
Potri.018G090400.1	AT3G11710.1	ATKRS-1 lysyl-tRNA synthetase 1	1	600	14	0.023	4
Potri.018G090600.1	AT3G11710.1	ATKRS-1 lysyl-tRNA synthetase 1	1	593	13	0.022	3
Potri.006G166000.1	AT3G11710.1	ATKRS-1 lysyl-tRNA synthetase 1	1	645	64	0.099	13
Potri.018G090300.1	AT2G18960.1	AHA1,HA1,OST2,PMA H(+)-ATPase 1	1	952	60	0.063	18
Potri.008G054700.1	AT5G02500.1	AT-HSC70-1,HSC70,HSC70-1,HSP70-1 heat shock cognate protein 70-1	1	648	6	0.009	3
Potri.010G205700.1	AT3G12580.1	ATHSP70,HSP70 heat shock protein 70	1	648	16	0.025	7
Potri.010G205800.1	AT5G02500.1	AT-HSC70-1,HSC70,HSC70-1,HSP70-1 heat shock cognate protein 70-1	1	649	12	0.018	4
Potri.006G136700.1	AT3G43190.1	ATSUS4,SUS4 sucrose synthase 4	1	803	80	0.1	21
Potri.008G054600.1	AT5G02500.1	AT-HSC70-1,HSC70,HSC70-1,HSP70-1 heat shock cognate protein 70-1	1	648	4	0.006	1
Potri.019G024200.1	AT1G64790.1	ILA ILITYHIA	1	1812	64	0.035	27
Potri.016G084400.1	AT3G09630.1	Ribosomal protein L4/L1 family	1	407	53	0.13	12
Potri.006G275000.1	AT2G24520.1	AHA5,HA5 H(+)-ATPase 5	1	955	47	0.049	9
Potri.T159800.1	AT3G09630.1	Ribosomal protein L4/L1 family	1	408	26	0.064	2
Potri.001G148800.1	AT4G17140.3	pleckstrin homology (PH) domain-containing protein	1	4358	34	0.008	27
Potri.010G055400.1	AT3G04120.1	GAPC,GAPC-1,GAPC1 glyceraldehyde-3-phosphate dehydrogenase C subunit 1	1	341	170	0.499	14
Potri.006G132500.1	AT3G09630.1	Ribosomal protein L4/L1 family	1	410	6	0.015	1
Potri.T159900.1	AT3G09630.1	Ribosomal protein L4/L1 family	1	408	4	0.01	1
Potri.003G056700.1	AT1G80410.1	EMB2753 tetratricopeptide repeat (TPR)-containing protein	1	900	25	0.028	12
Potri.002G187500.1	AT2G47000.1	ABCB4,ATPGP4,MDR4,PGP4 ATP binding cassette subfamily B4	1	1294	29	0.022	13
Potri.010G141400.1	AT5G49360.1	ATBXL1,BXL1 beta-xylosidase 1	1	768	59	0.077	13
Potri.003G143600.1	AT5G42020.1	BIP,BIP2 Heat shock protein 70 (Hsp 70) family protein	1	666	19	0.029	5
Potri.014G122800.1	AT2G47470.1	ATPDI11,ATPDIL2-1,MEE30,PDI11,UNE5 thioredoxin family protein	1	358	36	0.101	11
Potri.002G016900.1	AT3G56150.1	ATEIF3C-1,ATTIF3C1,EIF3C,EIF3C-1,TIF3C1 eukaryotic translation initiation factor 3C	1	910	20	0.022	8
Potri.006G002800.1	AT5G56000.1	AtHsp90.4,Hsp81.4 HEAT SHOCK PROTEIN 81.4	1	699	3	0.004	2
Potri.009G153900.1	AT5G20950.1	Glycosyl hydrolase family protein	1	629	142	0.226	20
Potri.001G087500.1	AT5G42020.1	BIP,BIP2 Heat shock protein 70 (Hsp 70) family protein	1	666	11	0.017	5
Potri.001G286700.1	AT5G56000.1	AtHsp90.4,Hsp81.4 HEAT SHOCK PROTEIN 81.4	1	706	1	0.001	1
Potri.004G190900.1	AT5G17920.1	ATCIMS,ATMETS,ATMS1 Cobalamin-independent synthase family protein	1	817	27	0.033	9
Potri.009G152800.1	AT5G17920.1	ATCIMS,ATMETS,ATMS1 Cobalamin-independent synthase family protein	1	765	28	0.037	10
Potri.012G094100.1	AT1G13440.1	GAPC-2,GAPC2 glyceraldehyde-3-phosphate dehydrogenase C2	1	338	21	0.062	6
Potri.008G084800.1	AT3G19820.1	CBB1,DIM,DIM1,DWF1,EVE1 cell elongation protein / DWARF1 / DIMINUTO (DIM)	1	563	42	0.075	10
Potri.001G466000.1	AT5G56000.1	AtHsp90.4,Hsp81.4 HEAT SHOCK PROTEIN 81.4	1	699	16	0.023	5
Potri.001G178000.1	AT1G80410.1	EMB2753 tetratricopeptide repeat (TPR)-containing protein	1	928	23	0.025	9
Potri.004G226700.1	AT1G09620.1	ATP binding;leucine-tRNA ligases;aminoacyl-tRNA ligases;nucleotide binding;ATP binding;aminoacyl-tRNA ligases	1	1171	54	0.046	22
Potri.001G309500.1	AT5G09810.1	ACT7 actin 7	1	377	68	0.18	7
Potri.011G162800.1	AT5G44440.1	FAD-binding Berberine family protein	1	533	89	0.167	12
Potri.016G091600.1	AT5G03340.1	ATPase, AAA-type, CDC48 protein	1	802	5	0.006	2
Potri.001G385200.1	AT3G14840.2	Leucine-rich repeat transmembrane protein kinase	1	1007	37	0.037	14
Potri.007G004100.1	AT1G14610.1	TWN2,VALRS valyl-tRNA synthetase / valine--tRNA ligase (VALRS)	1	1055	46	0.044	20
Potri.012G097300.1	AT1G20960.1	emb1507 U5 small nuclear ribonucleoprotein helicase, putative	1	2186	1	0	1
Potri.006G055300.1	AT3G57660.1	NRPA1 nuclear RNA polymerase A1	1	1695	26	0.015	17
Potri.015G092900.1	AT1G56110.1	NOP56 homolog of nucleolar protein NOP56	1	553	125	0.226	20
Potri.015G091400.1	AT1G13440.1	GAPC-2,GAPC2 glyceraldehyde-3-phosphate dehydrogenase C2	1	364	13	0.036	4
Potri.001G090600.1	AT5G42080.1	ADL1,ADL1A,AG68,DL1,DRP1A,RSW9 dynamin-like protein	1	610	18	0.03	6
Potri.006G216900.1	AT3G43300.1	ATMIN7,BEN1 HOPM interactor 7	1	1785	40	0.022	18
Potri.006G052400.1	AT3G57490.1	Ribosomal protein S5 family protein	1	270	5	0.019	2
Potri.016G055000.1	AT2G41840.1	Ribosomal protein S5 family protein	1	276	9	0.033	3
Potri.004G099200.1	AT3G02560.1	Ribosomal protein S7e family protein	1	205	2	0.01	1
Potri.006G087900.1	AT3G02560.1	Ribosomal protein S7e family protein	1	191	2	0.01	1
Potri.017G078100.4	AT5G62740.1	ATHIR1,HIR1 SPFH/Band 7/PHB domain-containing membrane-associated protein family	1	235	83	0.353	13
Potri.005G245100.1	AT3G56150.1	ATEIF3C-1,ATTIF3C1,EIF3C,EIF3C-1,TIF3C1 eukaryotic translation initiation factor 3C	1	909	11	0.012	3
Potri.014G113500.1	AT3G62150.1	PGP21 P-glycoprotein 21	1	1294	13	0.01	7
Potri.002G229200.1	AT2G05710.1	ACO3 aconitase 3	1	995	25	0.025	9
Potri.006G081800.1	AT5G24710.1	Transducin/WD40 repeat-like superfamily protein	1	1464	43	0.029	19
Potri.010G218700.1	AT1G07930.1	GTP binding Elongation factor Tu family protein	1	449	49	0.109	4
Potri.008G194900.1	AT3G01280.1	ATVDAC1,VDAC1 voltage dependent anion channel 1	1	276	73	0.264	11
Potri.010G059700.1	AT1G60420.1	DC1 domain-containing protein	1	564	19	0.034	4
Potri.018G006000.1	AT2G24520.1	AHA5,HA5 H(+)-ATPase 5	1	945	7	0.007	2
Potri.001G356900.1	AT1G11910.1	APA1,ATAPA1 aspartic proteinase A1	1	515	92	0.179	15
Potri.016G100400.1	AT3G02560.1	Ribosomal protein S7e family protein	1	191	13	0.068	4
Potri.005G093100.2	AT3G18610.1	ATNUC-L2,NUC-L2,PARLL1 nucleolin like 2	1	658	56	0.085	14
Potri.015G057700.1	AT2G33040.1	ATP3 gamma subunit of Mt ATP synthase	1	324	52	0.16	12
Potri.002G255900.1	AT2G20360.1	NAD(P)-binding Rossmann-fold superfamily protein	1	399	49	0.123	16
Potri.006G125500.1	AT5G03340.1	ATPase, AAA-type, CDC48 protein	1	807	2	0.002	1
Potri.001G335800.1	AT3G04120.1	GAPC,GAPC-1,GAPC1 glyceraldehyde-3-phosphate dehydrogenase C subunit 1	1	337	1	0.003	1
Potri.012G071600.1	AT5G62670.1	AHA11,HA11 H(+)-ATPase 11	1	966	14	0.014	7
Potri.009G133400.1	AT4G34980.1	SLP2 subtilisin-like serine protease 2	1	773	26	0.034	10
Potri.015G080600.1	AT5G03340.1	ATPase, AAA-type, CDC48 protein	1	813	1	0.001	1
Potri.016G110500.1	AT2G38040.1	CAC3 acetyl Co-enzyme a carboxylase carboxyltransferase alpha subunit	1	760	20	0.026	10
Potri.012G142200.1	AT4G20850.1	TPP2 tripeptidyl peptidase ii	1	1299	17	0.013	15
Potri.008G055500.1	AT3G12110.1	ACT11 actin-11	1	377	8	0.021	2
Potri.017G078200.1	AT3G01280.1	ATVDAC1,VDAC1 voltage dependent anion channel 1	1	274	72	0.263	10
Potri.002G198300.1	AT2G47470.1	ATPDI11,ATPDIL2-1,MEE30,PDI11,UNE5 thioredoxin family protein	1	359	39	0.109	4
Potri.008G050200.1	AT3G55280.1	RPL23AB ribosomal protein L23AB	1	153	47	0.307	13
Potri.017G014800.1	AT2G20580.1	ATRPN1A,RPN1A 26S proteasome regulatory subunit S2 1A	1	890	15	0.017	4
Potri.005G108100.1	AT4G35830.1	ACO1 aconitase 1	1	899	23	0.026	9
Potri.014G043600.1	AT3G60190.1	ADL1E,ADL4,ADLP2,DL1E,DRP1E,EDR3 DYNAMIN-like 1E	1	621	26	0.042	10
Potri.003G141000.1	AT5G42080.1	ADL1,ADL1A,AG68,DL1,DRP1A,RSW9 dynamin-like protein	1	610	1	0.002	1
Potri.015G089300.1	AT2G36850.1	ATGSL08,ATGSL8,CHOR,GSL08,GSL8 glucan synthase-like 8	1	1901	25	0.013	14
Potri.001G011900.1	AT3G07160.1	ATGSL10,CALS9,gsl10 glucan synthase-like 10	1	1537	17	0.011	10
Potri.006G130900.1	AT5G60390.1	GTP binding Elongation factor Tu family protein	1	447	10	0.022	1
Potri.010G218600.1	AT1G07930.1	GTP binding Elongation factor Tu family protein	1	449	10	0.022	1
Potri.005G227300.1	AT4G27090.1	Ribosomal protein L14	1	133	4	0.03	2
Potri.012G017600.1	AT5G42020.1	BIP,BIP2 Heat shock protein 70 (Hsp 70) family protein	1	668	2	0.003	1
Potri.002G171700.1	AT1G01300.1	Eukaryotic aspartyl protease family protein	1	490	57	0.116	13
Potri.008G083900.1	AT1G16300.1	GAPCP-2 glyceraldehyde-3-phosphate dehydrogenase of plastid 2	1	422	7	0.017	2
Potri.007G031000.1	AT5G66680.1	DGL1 dolichyl-diphosphooligosaccharide-protein glycosyltransferase 48kDa subunit family protein	1	440	20	0.045	6
Potri.008G132500.3	AT1G70730.3	Phosphoglucomutase/phosphomannomutase family protein	1	582	21	0.036	6
Potri.001G345100.1	AT5G40480.1	EMB3012 embryo defective 3012	1	1948	23	0.012	13
Potri.016G018700.1	AT2G32240.1	Unknown	1	1323	16	0.012	9
Potri.010G059900.1	AT1G60420.1	DC1 domain-containing protein	1	564	12	0.021	2
Potri.015G109200.1	AT5G61790.1	ATCNX1,CNX1 calnexin 1	1	533	29	0.054	6
Potri.001G161400.1	AT1G17260.1	AHA10 autoinhibited H(+)-ATPase isoform 10	1	950	21	0.022	7
Potri.010G170000.1	AT3G19820.1	CBB1,DIM,DIM1,DWF1,EVE1 cell elongation protein / DWARF1 / DIMINUTO (DIM)	1	563	2	0.004	1
Potri.002G036600.1	AT4G21150.1	HAP6 ribophorin II (RPN2) family protein	1	694	46	0.066	11
Potri.001G376500.1	AT1G53240.1	mMDH1 Lactate/malate dehydrogenase family protein	1	344	26	0.076	7
Potri.012G111100.1	AT5G61790.1	ATCNX1,CNX1 calnexin 1	1	538	18	0.033	7
Potri.010G105900.1	AT1G14830.1	ADL1C,ADL5,DL1C,DRP1C DYNAMIN-like 1C	1	613	22	0.036	6
Potri.015G109300.1	AT5G07350.1	AtTudor1,TSN1,Tudor1 TUDOR-SN protein 1	1	984	34	0.035	12
Potri.007G137200.1	AT2G20580.1	ATRPN1A,RPN1A 26S proteasome regulatory subunit S2 1A	1	890	5	0.006	3
Potri.008G122200.1	AT1G25350.1	OVA9 glutamine-tRNA ligase, putative / glutaminyl-tRNA synthetase, putative / GlnRS, putative	1	792	26	0.033	11
Potri.008G179300.1	AT3G04120.1	GAPC,GAPC-1,GAPC1 glyceraldehyde-3-phosphate dehydrogenase C subunit 1	1	341	5	0.015	2
Potri.008G042500.1	AT1G07940.1	GTP binding Elongation factor Tu family protein	1	449	12	0.027	2
Potri.008G156300.1	AT4G34670.1	Ribosomal protein S3Ae	1	262	19	0.073	4
Potri.003G217800.1	AT2G42520.1	P-loop containing nucleoside triphosphate hydrolases superfamily protein	1	624	8	0.013	3
Potri.015G130000.1	AT4G00100.1	ATRPS13A,PFL2,RPS13,RPS13A ribosomal protein S13A	1	151	18	0.119	5
Potri.002G031400.1	AT1G45000.1	AAA-type ATPase family protein	1	402	33	0.082	10
Potri.005G226100.1	AT4G21150.1	HAP6 ribophorin II (RPN2) family protein	1	695	30	0.043	9
Potri.017G078000.1	AT5G62740.1	ATHIR1,HIR1 SPFH/Band 7/PHB domain-containing membrane-associated protein family	1	285	25	0.088	9
Potri.010G011900.1	AT3G06860.1	ATMFP2,MFP2 multifunctional protein 2	1	726	22	0.03	8
Potri.012G069700.2	AT3G47780.1	ATATH6,ATH6 ABC2 homolog 6	1	942	30	0.032	9
Potri.002G072100.1	AT1G77120.1	ADH,ADH1,ATADH,ATADH1 alcohol dehydrogenase 1	1	380	18	0.047	8
Potri.016G119700.1	AT3G51800.3	ATEBP1,ATG2,EBP1 metallopeptidase M24 family protein	1	404	8	0.02	5
Potri.008G134800.1	AT1G14850.1	NUP155 nucleoporin 155	1	1494	20	0.013	9
Potri.018G070200.1	AT1G72550.1	tRNA synthetase beta subunit family protein	1	595	17	0.029	9
Potri.010G033500.1	AT3G01280.1	ATVDAC1,VDAC1 voltage dependent anion channel 1	1	276	15	0.054	5
Potri.008G150000.1	AT5G18380.1	Ribosomal protein S5 domain 2-like superfamily protein	1	144	29	0.201	3
Potri.001G007900.2	AT2G42520.1	P-loop containing nucleoside triphosphate hydrolases superfamily protein	1	619	2	0.003	1
Potri.019G038200.1	AT5G17920.1	ATCIMS,ATMETS,ATMS1 Cobalamin-independent synthase family protein1	1	765	1	0.001	1
Potri.017G050800.1	AT5G64270.1	splicing factor, putative	1	1267	38	0.03	11
Potri.010G152400.1	AT5G14610.2	DEAD box RNA helicase family protein	1	1079	17	0.016	6
Potri.010G172400.1	AT1G16300.1	GAPCP-2 glyceraldehyde-3-phosphate dehydrogenase of plastid 2	1	422	1	0.002	1
Potri.002G247900.1	AT3G07320.1	O-Glycosyl hydrolases family 17 protein	1	465	32	0.069	10
Potri.015G100700.1	AT3G48710.1	DEK domain-containing chromatin associated protein	1	566	16	0.028	8
Potri.017G144500.1	AT1G65930.1	cICDH cytosolic NADP+-dependent isocitrate dehydrogenase	1	412	11	0.027	3
Potri.005G162400.1	AT1G78300.1	14-3-3OMEGA,GF14 OMEGA,GRF2 general regulatory factor 2	1	260	9	0.035	4
Potri.010G057400.1	AT5G08530.1	CI51 51 kDa subunit of complex I	1	485	29	0.06	11
Potri.001G385300.1	AT1G53440.1	Leucine-rich repeat transmembrane protein kinase	1	1021	14	0.014	5
Potri.004G074900.1	AT1G65930.1	cICDH cytosolic NADP+-dependent isocitrate dehydrogenase	1	414	6	0.014	3
Potri.014G068200.1	AT2G45290.1	Transketolase	1	746	22	0.029	10
Potri.002G189900.1	AT1G23800.1	ALDH2B,ALDH2B7 aldehyde dehydrogenase 2B7	1	540	14	0.026	9
Potri.009G113700.1	AT1G49340.1	ATPI4K ALPHA Phosphatidylinositol 3- and 4-kinase family protein	1	2017	13	0.006	10
Potri.017G134600.1	AT5G40990.1	GLIP1 GDSL lipase 1	1	361	47	0.13	6
Potri.001G230500.1	AT2G44350.2	ATCS,CSY4 Citrate synthase family protein	1	483	41	0.085	10
Potri.013G009400.1	AT1G15690.1	ATAVP3,AtVHP1;1,AVP-3,AVP1 Inorganic H pyrophosphatase family protein	1	757	17	0.022	4
Potri.016G061900.1	AT2G42520.1	P-loop containing nucleoside triphosphate hydrolases superfamily protein	1	611	8	0.013	2
Potri.007G071100.1	AT3G18610.1	ATNUC-L2,NUC-L2,PARLL1 nucleolin like 2	1	590	15	0.025	6
Potri.002G146800.1	AT3G60770.1	Ribosomal protein S13/S15	1	151	4	0.026	2
Potri.016G028000.1	AT5G58290.1	RPT3 regulatory particle triple-A ATPase 3	1	412	15	0.036	7
Potri.006G113300.1	AT3G08590.1	Phosphoglycerate mutase, 2,3-bisphosphoglycerate-independent	1	560	33	0.059	10
Potri.011G096300.1	AT1G53240.1	mMDH1 Lactate/malate dehydrogenase family protein	1	367	16	0.044	6
Potri.002G099800.1	AT1G78300.1	14-3-3OMEGA,GF14 OMEGA,GRF2 general regulatory factor 2	1	261	6	0.023	3
Potri.002G257100.1	AT1G04080.1	PRP39 Tetratricopeptide repeat (TPR)-like superfamily protein	1	878	17	0.019	8
Potri.006G102200.1	AT3G51800.3	ATEBP1,ATG2,EBP1 metallopeptidase M24 family protein	1	396	6	0.015	3
Potri.011G091200.1	Potri.011G0	ATMRP2,EST4,MRP2 multidrug resistance-associated protein 21	1	1624	22	0.014	10
Potri.009G075800.1	AT2G30110.1	ATUBA1,MOS5,UBA1 ubiquitin-activating enzyme 1	1	1084	9	0.008	4
Potri.015G037000.1	AT1G18270.1	ketose-bisphosphate aldolase class-II family protein	1	1378	19	0.014	8
Potri.001G385400.1	AT1G53430.1	Leucine-rich repeat transmembrane protein kinase	1	1036	4	0.004	3
Potri.018G114900.1	AT1G06220.1	CLO,GFA1,MEE5 Ribosomal protein S5/Elongation factor G/III/V family protein	1	989	18	0.018	10
Potri.017G101100.1	AT3G02260.1	ASA1,BIG,CRM1,DOC1,LPR1,TIR3,UMB1 auxin transport protein (BIG)	1	5065	17	0.003	10
Potri.014G070600.1	AT3G60860.1	SEC7-like guanine nucleotide exchange family protein	1	1783	11	0.006	9
Potri.001G025300.1	AT2G47110.1	UBQ6 ubiquitin 6	1	156	72	0.462	8
Potri.001G118100.1	AT1G07770.1	RPS15A ribosomal protein S15A	1	130	3	0.023	2
Potri.004G203800.1	AT5G40810.1	Cytochrome C1 family	1	320	11	0.034	2
Potri.001G464800.1	AT5G44440.1	FAD-binding Berberine family protein	1	533	13	0.024	4
Potri.009G165000.1	AT5G40810.1	Cytochrome C1 family	1	310	6	0.019	2
Potri.010G083200.1	AT4G34670.1	Ribosomal protein S3Ae	1	260	6	0.023	1
Potri.012G142600.1	AT3G53740.2	Ribosomal protein L36e family protein	1	110	35	0.318	8
Potri.001G304700.1	AT5G18380.1	Ribosomal protein S5 domain 2-like superfamily protein	1	149	3	0.02	1
Potri.011G033100.1	AT4G27270.1	Quinone reductase family protein	1	203	19	0.094	6
Potri.005G025100.1	AT3G05530.1	ATS6A.2,RPT5A regulatory particle triple-A ATPase 5A	1	423	12	0.028	3
Potri.005G127000.1	AT5G66680.1	DGL1 dolichyl-diphosphooligosaccharide-protein glycosyltransferase 48kDa subunit family protein	1	438	4	0.009	1
Potri.010G109500.1	AT1G70730.3	Phosphoglucomutase/phosphomannomutase family protein	1	582	2	0.003	2
Potri.011G162900.1	AT5G44400.1	FAD-binding Berberine family protein	1	533	12	0.023	4
Potri.001G180100.1	AT1G79920.1	Heat shock protein 70 (Hsp 70) family protein	1	852	7	0.008	3
Potri.001G334300.1	AT3G01780.1	TPLATE ARM repeat superfamily protein	1	855	18	0.021	8
Potri.003G201200.1	AT2G38770.1	EMB2765 P-loop containing nucleoside triphosphate hydrolases superfamily protein	1	1554	14	0.009	8
Potri.018G020400.2	AT4G31880.1	Unknown	1	987	8	0.008	5
Potri.018G072600.1	AT2G26890.1	GRV2,KAM2 DNAJ heat shock N-terminal domain-containing protein	1	2614	9	0.003	6
Potri.018G149400.1	AT2G07360.1	SH3 domain-containing protein	1	1219	12	0.01	8
Potri.006G141200.1	AT2G05920.1	Subtilase family protein	1	541	66	0.122	8
Potri.004G085300.1	AT2G36620.1	RPL24A ribosomal protein L24	1	163	41	0.252	7
Potri.010G212300.1	AT5G02610.1	Ribosomal L29 family protein	1	123	21	0.171	7
Potri.004G173900.1	AT4G34980.1	SLP2 subtilisin-like serine protease 2	1	773	3	0.004	2
Potri.001G347100.1	AT5G14610.2	DEAD box RNA helicase family protein	1	795	6	0.008	4
Potri.004G052300.1	AT2G34040.1	Apoptosis inhibitory protein 5 (API5)	1	561	19	0.034	8
Potri.019G069300.1	AT1G71380.1	ATCEL3,ATGH9B3,CEL3 cellulase 3	1	486	18	0.037	7
Potri.007G142000.1	AT3G59820.1	LETM1-like protein	1	750	10	0.013	3
Potri.014G153400.1	AT2G05710.1	ACO3 aconitase 3	1	999	2	0.002	1
Potri.002G082100.1	AT1G77510.1	ATPDI6,ATPDIL1-2,PDI6,PDIL1-2 PDI-like 1-2	1	505	12	0.024	6
Potri.002G103800.1	AT5G65430.1	14-3-3KAPPA,GF14 KAPPA,GRF8 general regulatory factor 8	1	254	4	0.016	2
Potri.009G075700.1	AT2G30110.1	ATUBA1,MOS5,UBA1 ubiquitin-activating enzyme 1	1	1133	4	0.004	2
Potri.012G119600.1	AT1G04760.1	ATVAMP726,VAMP726 vesicle-associated membrane protein 726	1	221	5	0.023	3
Potri.005G102200.1	AT1G21630.1	Calcium-binding EF hand family protein	1	1230	10	0.008	7
Potri.014G013100.1	AT1G44910.1	ATPRP40A,PRP40A pre-mRNA-processing protein 40A	1	1019	13	0.013	7
Potri.003G151500.1	AT3G06530.2	ARM repeat superfamily protein	1	2093	8	0.004	6
Potri.005G107600.1	AT4G35800.1	NRPB1,RNA_POL_II_LS,RNA_POL_II_LSRNA_POL_II_LS,RPB1 RNA polymerase II large subunit	1	1837	8	0.004	6
Potri.002G110500.1	AT1G70320.1	UPL2 ubiquitin-protein ligase 2	1	3667	6	0.002	6
Potri.005G114300.1	AT2G17930.1	Phosphatidylinositol 3- and 4-kinase family protein with FAT domain	1	3903	8	0.002	7
Potri.013G138000.1	ATCG00120.1	ATP synthase subunit alpha	1	507	53	0.105	6
Potri.001G410700.1	AT4G27270.1	Quinone reductase family protein	1	203	9	0.044	3
Potri.018G119500.1	AT1G15690.1	ATAVP3,AtVHP1;1,AVP-3,AVP1 Inorganic H pyrophosphatase family protein	1	768	4	0.005	1
Potri.012G095300.1	AT5G63400.1	ADK1 adenylate kinase 1	1	246	13	0.053	3
Potri.001G104700.1	AT1G63500.1	Protein kinase protein with tetratricopeptide repeat domain	1	488	7	0.014	2
Potri.004G101700.2	AT3G02520.1	GF14 NU,GRF7 general regulatory factor 7	1	261	11	0.042	3
Potri.007G009100.1	AT2G22780.1	PMDH1 peroxisomal NAD-malate dehydrogenase 1	1	354	13	0.037	5
Potri.017G113300.1	AT3G02520.1	GF14 NU,GRF7 general regulatory factor 7	1	262	10	0.038	3
Potri.013G016800.1	AT3G05530.1	ATS6A.2,RPT5A regulatory particle triple-A ATPase 5A	1	423	3	0.007	1
Potri.007G108400.1	AT1G77120.1	ADH,ADH1,ATADH,ATADH1 alcohol dehydrogenase 1	1	380	8	0.021	4
Potri.001G201800.1	AT3G42170.1	BED zinc finger ;hAT family dimerisation domain	1	1099	15	0.014	6
Potri.002G081900.1	AT1G77490.1	TAPX thylakoidal ascorbate peroxidase	1	377	16	0.042	7
Potri.018G003700.1	AT4G31340.1	myosin heavy chain-related1	1	447	14	0.031	6
Potri.014G016600.1	AT1G27770.1	ACA1,PEA1 autoinhibited Ca2+-ATPase 1	1	1020	13	0.013	6
Potri.001G338400.1	AT5G40650.1	SDH2-2 succinate dehydrogenase 2-2	1	285	11	0.039	4
Potri.006G066800.1	AT3G15880.1	TPR4,WSIP2 WUS-interacting protein 2	1	1132	2	0.002	1
Potri.018G128000.1	AT3G15880.1	TPR4,WSIP2 WUS-interacting protein 2	1	1125	1	0.001	1
Potri.005G191400.4	AT1G43670.1	Inositol monophosphatase family protein	1	341	11	0.032	6
Potri.008G124700.1	AT2G01190.1	Octicosapeptide/Phox/Bem1p family protein	1	702	12	0.017	7
Potri.001G274500.2	AT2G26780.1	ARM repeat superfamily protein	1	1817	11	0.006	7
Potri.005G117700.1	AT5G46330.1	FLS2 Leucine-rich receptor-like protein kinase family protein	1	607	10	0.016	7
Potri.006G021200.1	AT2G32240.1	Unknown	1	1326	2	0.002	2
Potri.009G084500.1	AT1G50030.1	TOR target of rapamycin	1	2482	7	0.003	5
Potri.012G039200.1	AT1G76810.1	eukaryotic translation initiation factor 2 (eIF-2) family protein	1	1370	10	0.007	7
Potri.001G029600.1	AT5G13530.1	KEG protein kinases;ubiquitin-protein ligases	1	1533	8	0.005	7
Potri.006G263300.1	AT4G31880.2	Unknown	1	981	5	0.005	4
Potri.009G113300.1	AT1G19360.1	Nucleotide-diphospho-sugar transferase family protein	1	435	28	0.064	5
Potri.005G082800.1	AT4G39640.1	GGT1 gamma-glutamyl transpeptidase 1	1	624	29	0.046	6
Potri.003G023800.1	AT5G64200.1	ATSC35,SC35 ortholog of human splicing factor SC35	1	258	21	0.081	4
Potri.006G050400.1	AT2G41810.1	Protein of unknown function, DUF642	1	373	3	0.008	2
Potri.015G092800.1	AT5G63400.1	ADK1 adenylate kinase 1	1	248	13	0.052	2
Potri.019G037400.1	AT5G20950.1	Glycosyl hydrolase family protein	1	626	22	0.035	5
Potri.001G253800.1	AT1G77210.1	AtSTP14,STP14 sugar transporter 14	1	516	21	0.041	6
Potri.014G113000.1	AT2G47000.1	ABCB4,ATPGP4,MDR4,PGP4 ATP binding cassette subfamily B4	1	1287	2	0.002	2
Potri.006G050300.1	AT2G41810.1	Protein of unknown function, DUF642	1	369	7	0.019	3
Potri.012G066100.1	AT2G33040.1	ATP3 gamma subunit of Mt ATP synthase	1	320	4	0.013	2
Potri.001G061400.1	AT5G50850.1	MAB1 Transketolase family protein	1	367	2	0.005	1
Potri.003G166400.1	AT5G50850.1	MAB1 Transketolase family protein	1	373	2	0.005	1
Potri.001G054500.1	AT1G04630.1	MEE4 GRIM-19 protein	1	143	1	0.007	1
Potri.005G075900.1	AT5G65020.1	ANNAT2 annexin 2	1	316	6	0.019	3
Potri.007G002100.1	AT1G78955.1	CAMS1 camelliol C synthase 1	1	740	15	0.02	6
Potri.013G089500.1	AT1G33360.1	ATP-dependent Clp protease	1	715	8	0.011	3
Potri.014G192800.1	AT1G04080.1	PRP39 Tetratricopeptide repeat (TPR)-like superfamily protein	1	830	5	0.006	4
Potri.017G028100.1	AT5G10610.1	CYP81K1 cytochrome P450, family 81, subfamily K, polypeptide 1	1	521	13	0.025	5
Potri.014G058800.1	AT1G02080.2	transcription regulators	1	2383	10	0.004	3
Potri.001G048700.1	AT1G15520.1	ABCG40,ATABCG40,ATPDR12,PDR12 pleiotropic drug resistance 12	1	1449	10	0.007	5
Potri.006G111300.1	AT3G08640.1	Protein of unknown function (DUF3411)	1	357	10	0.028	4
Potri.007G067900.1	AT1G56130.1	Leucine-rich repeat transmembrane protein kinase	1	1036	6	0.006	2
Potri.004G189700.1	AT5G22780.1	Adaptor protein complex AP-2, alpha subunit	1	1015	11	0.011	6
Potri.015G145700.1	AT5G23890.1	Unknown	1	984	10	0.01	5
Potri.005G093900.1	AT3G19760.1	EIF4A-III eukaryotic initiation factor 4A-III	1	417	7	0.017	5
Potri.008G049700.1	AT3G07100.1	ERMO2,SEC24A Sec23/Sec24 protein transport family protein	1	1043	8	0.008	5
Potri.008G078600.1	AT1G65540.1	LETM1-like protein	1	748	1	0.001	1
Potri.012G022700.1	AT5G51660.1	ATCPSF160,CPSF160 cleavage and polyadenylation specificity factor 160	1	1455	8	0.005	5
Potri.015G056700.1	AT5G61140.2	U5 small nuclear ribonucleoprotein helicase	1	1193	9	0.008	6
Potri.009G065300.1	AT3G52140.1	tetratricopeptide repeat (TPR)-containing protein	1	1427	3	0.002	3
Potri.010G211100.1	AT3G07100.1	ERMO2,SEC24A Sec23/Sec24 protein transport family protein	1	1037	5	0.005	4
Potri.013G131300.1	AT4G03550.1	ATGSL05,ATGSL5,GSL05,GSL5,PMR4 glucan synthase-like 5	1	1497	5	0.003	5
Potri.T095000.1	AT1G53990.1	GLIP3 GDSL-motif lipase 3	1	186	17	0.091	4
Potri.008G144100.1	AT5G19990.1	ATSUG1,RPT6A regulatory particle triple-A ATPase 6A	1	427	14	0.033	4
Potri.008G197400.1	AT5G18860.1	inosine-uridine preferring nucleoside hydrolase family protein	1	883	2	0.002	2
Potri.014G052600.1	AT3G60240.3	CUM2,EIF4G eukaryotic translation initiation factor 4G	1	1922	16	0.008	5
Potri.019G036700.1	AT3G03800.1	ATSYP131,SYP131 syntaxin of plants 131	1	304	16	0.053	5
Potri.008G088300.1	AT1G69530.1	AT-EXP1,ATEXP1,ATEXPA1,ATHEXP ALPHA 1.2,EXP1,EXPA1 expansin A1	1	275	13	0.047	3
Potri.010G247000.1	AT3G10690.1	GYRA DNA GYRASE A	1	948	15	0.016	5
Potri.008G220400.1	AT3G06860.1	ATMFP2,MFP2 multifunctional protein 2	1	726	2	0.003	1
Potri.009G082100.1	AT4G33680.1	AGD2 Pyridoxal phosphate (PLP)-dependent transferases superfamily protein	1	461	12	0.026	4
Potri.009G159600.2	AT4G35860.1	ATGB2,ATRAB2C,ATRABB1B,GB2 GTP-binding 2	1	211	9	0.043	3
Potri.002G068900.1	AT1G21170.1	SEC5B Exocyst complex component SEC5	1	1101	11	0.01	4
Potri.004G177700.1	AT2G16950.2	ATTRN1,TRN1 transportin 1	1	894	11	0.012	5
Potri.007G092500.1	AT5G65020.1	ANNAT2 annexin 2	1	328	1	0.003	1
Potri.007G118300.2	AT4G33650.1	ADL2,DRP3A dynamin-related protein 3A	1	827	3	0.004	2
Potri.004G226300.1	AT1G09640.1	Translation elongation factor EF1B, gamma chain	1	422	10	0.024	4
Potri.001G320400.1	AT4G13930.1	SHM4 serine hydroxymethyltransferase 4	1	471	10	0.021	5
Potri.014G195700.1	AT2G20420.1	ATP citrate lyase (ACL) family protein	1	421	10	0.024	5
Potri.001G271200.1	AT3G52140.1	tetratricopeptide repeat (TPR)-containing protein	1	1421	4	0.003	2
Potri.004G112200.1	AT1G77840.1	Translation initiation factor IF2/IF5	1	444	8	0.018	4
Potri.005G224900.2	AT3G54670.3	ATSMC1,SMC1,TTN8 Structural maintenance of chromosomes (SMC) family protein	1	1217	9	0.007	5
Potri.008G005000.1	AT1G78900.1	VHA-A vacuolar ATP synthase subunit A	1	623	6	0.01	3
Potri.003G177700.1	AT1G04760.1	ATVAMP726,VAMP726 vesicle-associated membrane protein 726	1	219	4	0.018	3
Potri.006G038400.1	AT5G04140.2	FD-GOGAT,GLS1,GLU1,GLUS glutamate synthase 1	1	1491	6	0.004	4
Potri.017G112200.1	AT1G18700.1	DNAJ heat shock N-terminal domain-containing protein	1	694	8	0.012	5
Potri.001G213700.1	AT2G27880.1	AGO5 Argonaute family protein	1	985	5	0.005	3
Potri.002G008600.1	AT1G20760.1	Calcium-binding EF hand family protein	1	1071	4	0.004	4
Potri.003G214200.1	AT5G13000.1	ATGSL12,gsl12 glucan synthase-like 12	1	1974	4	0.002	3
Potri.006G072900.1	AT4G29900.1	ACA10,ATACA10,CIF1 autoinhibited Ca(2+)-ATPase 10	1	1051	7	0.007	5
Potri.001G001600.1	AT5G56350.1	Pyruvate kinase family protein	1	512	5	0.01	4
Potri.001G368600.1	AT1G55860.2	UPL1 ubiquitin-protein ligase 1	1	3756	3	0.001	2
Potri.004G043200.1	AT4G21710.1	EMB1989,NRPB2,RPB2 DNA-directed RNA polymerase family protein	1	1200	4	0.003	4
Potri.016G002100.1	AT3G13300.1	VCS Transducin/WD40 repeat-like superfamily protein	1	1567	5	0.003	4
Potri.019G064300.1	AT1G03220.1	Eukaryotic aspartyl protease family protein	1	469	28	0.06	3
Potri.005G001300.1	AT3G62020.1	GLP10 germin-like protein 10	1	220	14	0.064	2
Potri.014G082400.1	AT4G00710.1	BSK3 BR-signaling kinase 3	1	491	7	0.014	2
Potri.010G060900.1	AT2G29420.1	ATGSTU7,GST25,GSTU7 glutathione S-transferase tau 7	1	223	11	0.049	3
Potri.005G099900.1	AT4G35630.1	PSAT phosphoserine aminotransferase	1	426	15	0.035	4
Potri.006G273300.1	AT4G31490.1	Coatomer, beta subunit	1	949	13	0.014	4
Potri.008G013500.1	AT5G04885.1	Glycosyl hydrolase family protein	1	662	3	0.005	2
Potri.010G224300.1	AT5G03300.1	ADK2 adenosine kinase 2	1	355	4	0.011	2
Potri.015G025900.1	AT2G34790.1	EDA28,MEE23 FAD-binding Berberine family protein	1	530	4	0.008	2
Potri.002G093900.1	AT1G78060.1	Glycosyl hydrolase family protein	1	779	9	0.012	4
Potri.006G227700.1	AT2G26140.1	ftsh4 FTSH protease 4	1	720	9	0.013	4
Potri.013G058400.1	AT3G03920.1	H/ACA ribonucleoprotein complex, subunit Gar1/Naf1 protein	1	204	8	0.039	3
Potri.T106600.1	AT4G03110.1	AtRBP-DR1,RBP-DR1 RNA-binding protein-defense related 1	1	439	5	0.011	2
Potri.001G412000.1	AT4G27290.1	S-locus lectin protein kinase family protein	1	823	6	0.007	4
Potri.006G001500.1	AT4G17170.1	AT-RAB2,ATRAB-B1B,ATRAB2A,ATRABB1C,RAB-B1B,RAB2A,RABB1C RAB GTPase homolog B1C	1	211	4	0.019	2
Potri.018G104100.1	AT5G57870.2	eIFiso4G1 MIF4G domain-containing protein / MA3 domain-containing protein	1	793	8	0.01	4
Potri.001G070500.1	AT1G44900.1	ATMCM2,MCM2 minichromosome maintenance (MCM2/3/5) family protein	1	941	4	0.004	2
Potri.001G295100.1	AT1G49910.1	BUB3.2 Transducin/WD40 repeat-like superfamily protein	1	342	4	0.012	2
Potri.003G179000.1	AT1G15520.1	ABCG40,ATABCG40,ATPDR12,PDR12 pleiotropic drug resistance 12	1	1413	5	0.004	3
Potri.015G111000.1	AT5G07440.1	GDH2 glutamate dehydrogenase 2	1	411	6	0.015	4
Potri.004G034100.1	AT4G05020.1	NDB2 NAD(P)H dehydrogenase B2	1	584	4	0.007	3
Potri.002G092700.1	AT1G36160.1	ACC1,AT-ACC1,EMB22,GK,PAS3 acetyl-CoA carboxylase 1	1	2270	4	0.002	4
Potri.016G062600.1	AT3G11964.1	RNA binding;RNA binding	1	1939	2	0.001	2
Potri.009G082400.1	AT3G49720.1	Unknown	1	262	20	0.076	3
Potri.003G069400.1	AT3G14130.1	Aldolase-type TIM barrel family protein	1	364	15	0.041	3
Potri.001G026100.1	AT3G07300.1	NagB/RpiA/CoA transferase-like superfamily protein	1	419	10	0.024	3
Potri.010G061800.1	AT2G29420.1	ATGSTU7,GST25,GSTU7 glutathione S-transferase tau 7	1	219	7	0.032	2
Potri.013G000500.1	AT1G09560.1	GLP5 germin-like protein 5	1	216	8	0.037	2
Potri.015G083000.1	AT5G63120.2	P-loop containing nucleoside triphosphate hydrolases superfamily protein	1	609	2	0.003	2
Potri.002G232600.1	AT2G31660.1	SAD2,URM9 ARM repeat superfamily protein	1	1058	10	0.009	3
Potri.017G101900.1	AT3G47520.1	MDH malate dehydrogenase	1	412	3	0.007	2
Potri.004G213400.1	AT2G28000.1	CH-CPN60A,CPN60A,SLP chaperonin-60alpha	1	587	8	0.014	3
Potri.005G076200.1	AT4G39850.1	ACN2,AtABCD1,CTS,PED3,PXA1 peroxisomal ABC transporter 1	1	1328	8	0.006	3
Potri.006G097600.1	AT5G01220.1	SQD2 sulfoquinovosyldiacylglycerol 2	1	520	6	0.012	2
Potri.007G055500.1	AT4G37640.1	ACA2 calcium ATPase 2	1	1016	6	0.006	2
Potri.019G062200.1	AT2G40800.1	Unknown	1	378	6	0.016	2
Potri.001G362300.1	AT3G13080.1	ATMRP3,MRP3 multidrug resistance-associated protein 3	1	1512	5	0.003	2
Potri.002G183200.1	AT5G63140.1	ATPAP29,PAP29 purple acid phosphatase 29	1	412	7	0.017	3
Potri.004G035600.1	AT5G28740.1	Tetratricopeptide repeat (TPR)-like superfamily protein	1	908	7	0.008	3
Potri.008G111200.1	AT1G68710.1	ATPase E1-E2 type family protein / haloacid dehalogenase-like hydrolase family protein	1	1194	7	0.006	3
Potri.009G155200.1	AT2G27170.1	SMC3,TTN7 Structural maintenance of chromosomes (SMC) family protein	1	1205	7	0.006	3
Potri.015G056500.1	AT5G61140.2	U5 small nuclear ribonucleoprotein helicase	1	908	5	0.006	2
Potri.018G030300.1	AT4G32420.1	Cyclophilin-like peptidyl-prolyl cis-trans isomerase family protein	1	819	8	0.01	3
Potri.001G100000.1	AT4G23500.1	Pectin lyase-like superfamily protein	1	481	6	0.012	3
Potri.001G369500.1	AT1G60620.1	ATRPAC43,RPAC43 RNA polymerase I subunit 43	1	390	4	0.01	2
Potri.002G028600.1	AT2G21410.1	VHA-A2 vacuolar proton ATPase A2	1	816	6	0.007	3
Potri.005G080100.1	AT2G22125.1	CSI1 binding	1	2151	5	0.002	3
Potri.006G121000.1	AT3G53180.1	glutamate-ammonia ligases;catalytics;glutamate-ammonia ligases	1	840	6	0.007	3
Potri.014G154800.1	AT5G42570.1	B-cell receptor-associated 31-like	1	218	6	0.028	3
Potri.015G031800.1	AT1G68090.1	ANN5,ANNAT5 annexin 5	1	316	6	0.019	3
Potri.017G113600.1	AT3G02530.1	TCP-1/cpn60 chaperonin family protein	1	535	6	0.011	3
Potri.019G020700.1	AT5G40010.1	AATP1 AAA-ATPase 1	1	531	6	0.011	3
Potri.002G257000.1	AT5G43960.1	Nuclear transport factor 2 (NTF2) family protein with RNA binding (RRM-RBD-RNP motifs) domain	1	460	4	0.009	2
Potri.009G049200.1	AT2G13540.1	ABH1,ATCBP80,CBP80,ENS ARM repeat superfamily protein	1	868	5	0.006	3
Potri.011G143100.1	AT1G16610.3	RNPS1,SR45 arginine/serine-rich 45	1	418	4	0.01	2
Potri.018G074300.1	AT2G26730.1	Leucine-rich repeat protein kinase family protein	1	621	5	0.008	3
Potri.003G072600.1	AT1G72330.1	ALAAT2 alanine aminotransferase 2	1	533	4	0.008	3
Potri.005G094400.1	AT5G27470.1	seryl-tRNA synthetase / serine--tRNA ligase	1	447	3	0.007	2
Potri.006G161600.1	AT3G22320.1	ATRPABC24.3,NRPB5,NRPD5,RPB5A Eukaryotic rpb5 RNA polymerase subunit family protein	1	206	4	0.019	3
Potri.006G262200.1	AT2G25170.1	CHD3,CHR6,GYM,PKL,SSL2 chromatin remodeling factor CHD3 (PICKLE)	1	1473	4	0.003	3
Potri.007G026900.1	AT3G50670.1	U1-70K,U1SNRNP U1 small nuclear ribonucleoprotein-70K	1	497	4	0.008	3
Potri.009G062800.1	AT4G37980.1	ATCAD7,CAD7,ELI3,ELI3-1 elicitor-activated gene 3-1	1	382	2	0.005	2
Potri.009G079900.1	AT5G64420.1	DNA polymerase V family	1	1298	4	0.003	3
Potri.010G230500.1	AT5G04430.2	BTR1,BTR1L,BTR1S binding to TOMV RNA 1L (long form)	1	334	4	0.012	3
Potri.014G085500.1	AT4G00400.1	AtGPAT8,GPAT8 glycerol-3-phosphate acyltransferase 8	1	500	3	0.006	2
Potri.017G057700.1	AT4G13780.1	methionine--tRNA ligase, putative / methionyl-tRNA synthetase, putative / MetRS, putative	1	801	4	0.005	3
Potri.003G038900.1	AT1G72960.1	Root hair defective 3 GTP-binding protein (RHD3)	1	811	2	0.002	2
Potri.005G039100.1	AT5G27410.2	D-aminoacid aminotransferase-like PLP-dependent enzymes superfamily protein	1	562	3	0.005	3
Potri.005G051300.1	AT3G04830.1	Protein prenylyltransferase superfamily protein	1	302	2	0.007	2
Potri.006G120800.1	AT2G36810.1	ARM repeat superfamily protein	1	1696	2	0.001	2
Potri.009G123200.1	AT4G34660.1	SH3 domain-containing protein	1	371	2	0.005	2
Potri.011G003400.1	AT4G04720.1	CPK21 calcium-dependent protein kinase 21	1	532	2	0.004	2
Potri.015G078900.1	AT5G63030.1	Thioredoxin superfamily protein	1	126	3	0.024	3
Potri.017G039100.1	AT1G67120.1	ATPases;nucleotide binding;ATP binding;nucleoside-triphosphatases;transcription factor binding	1	5410	3	0.001	3
Potri.005G235000.1	AT5G42480.1	ARC6 Chaperone DnaJ-domain superfamily protein	1	796	8	0.01	2
Potri.002G246500.1	AT3G25140.1	GAUT8,QUA1 Nucleotide-diphospho-sugar transferases superfamily protein	1	554	8	0.014	2
Potri.006G095400.1	AT2G38000.1	chaperone protein dnaJ-related	1	421	7	0.017	2
Potri.004G003200.1	AT4G22240.1	Plastid-lipid associated protein PAP / fibrillin family protein	1	329	6	0.018	2
Potri.008G045900.1	AT5G13520.1	peptidase M1 family protein	1	622	6	0.01	2
Potri.017G078900.1	AT1G13980.1	EMB30,GN,VAN7 sec7 domain-containing protein	1	1470	6	0.004	2
Potri.001G357900.1	AT4G05420.1	DDB1A damaged DNA binding protein 1A	1	1088	6	0.006	2
Potri.004G132300.1	AT1G30000.1	MNS3 alpha-mannosidase 3	1	631	5	0.008	2
Potri.005G229600.1	AT5G66460.1	Glycosyl hydrolase superfamily protein	1	420	5	0.012	2
Potri.006G169000.1	AT5G57480.1	P-loop containing nucleoside triphosphate hydrolases superfamily protein	1	501	5	0.01	2
Potri.006G183700.1	AT4G30580.1	ATS2,EMB1995,LPAT1 Phospholipid/glycerol acyltransferase family protein	1	363	5	0.014	2
Potri.009G065500.1	AT5G48030.1	GFA2 gametophytic factor 2	1	446	5	0.011	2
Potri.002G150700.1	AT3G61050.1	NTMC2T4,NTMC2TYPE4 Calcium-dependent lipid-binding (CaLB domain) family protein	1	500	4	0.008	2
Potri.003G139700.1	AT4G23850.1	LACS4 AMP-dependent synthetase and ligase family protein	1	662	4	0.006	2
Potri.005G213300.1	AT1G03090.2	MCCA methylcrotonyl-CoA carboxylase alpha chain, mitochondrial / 3-methylcrotonyl-CoA carboxylase 1 (MCCA)	1	760	4	0.005	2
Potri.005G234900.1	AT1G05150.1	Calcium-binding tetratricopeptide family protein	1	797	4	0.005	2
Potri.009G114900.1	AT4G34430.3	ATSWI3D,CHB3 DNA-binding family protein	1	1010	4	0.004	2
Potri.013G070300.1	AT1G03220.1	Eukaryotic aspartyl protease family protein	1	472	4	0.008	2
Potri.013G072000.1	AT3G59600.1	NRPB8B,NRPD8B,NRPE8B RNA polymerase Rpb8	1	148	4	0.027	2
Potri.001G094400.1	AT5G41770.1	crooked neck protein, putative / cell cycle protein, putative	1	687	3	0.004	2
Potri.003G100500.1	AT2G15490.1	UGT73B4 UDP-glycosyltransferase 73B4	1	537	3	0.006	2
Potri.003G107800.1	AT2G43090.1	Aconitase/3-isopropylmalate dehydratase protein	1	255	3	0.012	2
Potri.005G175900.1	AT1G44835.2	YbaK/aminoacyl-tRNA synthetase-associated domain	1	323	3	0.009	2
Potri.008G100800.1	AT3G17240.1	mtLPD2 lipoamide dehydrogenase 2	1	511	3	0.006	2
Potri.009G058600.1	AT5G13710.1	CPH,SMT1 sterol methyltransferase 1	1	346	3	0.009	2
Potri.010G039900.1	AT1G59820.1	ALA3 aminophospholipid ATPase 3	1	1218	2	0.002	2
Potri.010G056100.1	AT1G24360.1	NAD(P)-binding Rossmann-fold superfamily protein	1	324	3	0.009	2
Potri.013G093400.1	AT1G18070.1	Translation elongation factor EF1A/initiation factor IF2gamma family protein	1	522	3	0.006	2
Potri.019G071400.1	AT3G02760.1	Class II aaRS and biotin synthetases superfamily protein	1	885	3	0.003	2
Potri.001G099600.1	AT1G63940.2	MDAR6 monodehydroascorbate reductase 6	1	505	2	0.004	2
Potri.001G148100.1	AT5G47010.1	ATUPF1,LBA1,UPF1 RNA helicase, putative	1	1265	2	0.002	2
Potri.002G104000.1	AT4G24620.1	PGI,PGI1 phosphoglucose isomerase 1	1	616	2	0.003	2
Potri.004G174700.1	AT4G38600.1	KAK,UPL3 HEAT repeat ;HECT-domain (ubiquitin-transferase)	1	1879	2	0.001	2
Potri.004G195300.1	AT3G11830.1	TCP-1/cpn60 chaperonin family protein	1	561	2	0.004	2
Potri.008G050400.1	AT3G55320.1	PGP20 P-glycoprotein 20	1	1398	2	0.001	2
Potri.017G106100.1	AT5G15680.1	ARM repeat superfamily protein	1	2168	2	0.001	2
Potri.010G069900.1	AT4G27090.1	Ribosomal protein L14	1	134	5	0.037	2
Potri.008G042700.3	AT1G07930.1	GTP binding Elongation factor Tu family protein	1	385	5	0.013	2
Potri.008G108100.1	AT5G49360.1	ATBXL1,BXL1 beta-xylosidase 1	1	771	4	0.005	1
Potri.008G051900.1	AT1G07770.1	RPS15A ribosomal protein S15A	1	159	1	0.006	1
Potri.016G086500.1	AT1G07940.1	GTP binding Elongation factor Tu family protein	1	430	2	0.005	1
Potri.003G126700.1	AT1G63500.1	Protein kinase protein with tetratricopeptide repeat domain	1	487	3	0.006	1
Potri.003G173800.1	AT1G04630.1	MEE4 GRIM-19 protein	1	143	1	0.007	1
Potri.012G102500.1	AT3G48710.1	DEK domain-containing chromatin associated protein	1	574	1	0.002	1
Potri.001G006400.1	AT3G13570.1	SCL30A SC35-like splicing factor 30A	1	278	5	0.018	1
Potri.003G218600.1	AT3G13570.1	SCL30A SC35-like splicing factor 30A	1	245	3	0.012	1
Potri.015G012900.1	AT5G53350.1	CLPX CLP protease regulatory subunit X	1	572	1	0.002	1
Potri.006G116700.1	AT5G42820.1	ATU2AF35B,U2AF35B Zinc finger C-x8-C-x5-C-x3-H type family protein	1	311	3	0.01	2
Potri.008G057100.1	AT2G39700.1	ATEXP4,ATEXPA4,ATHEXP ALPHA 1.6,EXPA4 expansin A4	1	258	2	0.008	1
Potri.010G202500.1	AT2G39700.1	ATEXP4,ATEXPA4,ATHEXP ALPHA 1.6,EXPA4 expansin A4	1	258	1	0.004	1
Potri.018G022500.1	AT5G11040.1	AtTRS120,TRS120 TRS120	1	1183	5	0.004	3
Potri.014G151300.1	AT2G43160.1	ENTH/VHS family protein	1	913	3	0.003	3
Potri.004G049400.1	AT5G46070.1	Guanylate-binding family protein	1	1070	4	0.004	2
Potri.002G192500.1	AT3G62310.1	RNA helicase family protein	1	728	3	0.004	1
Potri.005G049100.1	AT4G32640.1	Sec23/Sec24 protein transport family protein	1	1035	3	0.003	1
Potri.013G035800.2	AT4G32640.1	Sec23/Sec24 protein transport family protein	1	1096	3	0.003	1
Potri.014G117900.1	AT3G62310.1	RNA helicase family protein	1	729	1	0.001	1
Potri.008G104500.1	AT4G16210.1	E-COAH-2,ECHIA enoyl-CoA hydratase/isomerase A	1	265	6	0.023	2
Potri.006G036500.1	AT1G28110.1	SCPL45 serine carboxypeptidase-like 45	1	467	4	0.009	2
Potri.001G082900.1	AT1G56140.1	Leucine-rich repeat transmembrane protein kinase	1	1041	1	0.001	1
Potri.006G029000.1	AT5G58290.1	RPT3 regulatory particle triple-A ATPase 3	1	310	1	0.003	1
Potri.001G200500.1	AT1G80490.2	TPR1 TOPLESS-related 1	1	1153	5	0.004	1
Potri.009G158600.1	AT2G27100.1	SE C2H2 zinc-finger protein SERRATE (SE)	1	746	4	0.005	3
Potri.004G064400.1	AT4G18950.1	Integrin-linked protein kinase family	1	450	1	0.002	1
Potri.003G126900.1	AT4G23100.1	ATECS1,CAD2,GSH1,GSHA,PAD2,RML1 glutamate-cysteine ligase	1	526	1	0.002	1
Potri.001G071000.1	AT5G13870.1	EXGT-A4,XTH5 xyloglucan endotransglucosylase/hydrolase 5	1	293	7	0.024	2
Potri.T031900.1	AT1G03250.1	Unknown	1	244	2	0.008	1
Potri.013G061800.1	AT5G17920.1	ATCIMS,ATMETS,ATMS1 Cobalamin-independent synthase family protein	1	765	3	0.004	1
Potri.014G131000.1	AT1G02890.1	AAA-type ATPase family protein	1	1231	4	0.003	3
Potri.001G391100.1	AT4G13010.1	Oxidoreductase, zinc-binding dehydrogenase family protein	1	329	6	0.018	2
Potri.004G093600.1	AT1G77840.1	Translation initiation factor IF2/IF5	1	452	4	0.009	2
Potri.015G118300.1	AT1G04760.1	ATVAMP726,VAMP726 vesicle-associated membrane protein 726	0.999	219	2	0.009	1
Potri.002G214000.1	AT4G03110.1	AtRBP-DR1,RBP-DR1 RNA-binding protein-defense related 1	0.999	414	1	0.002	1
Potri.010G254200.1	AT1G16780.1	AtVHP2;2,VHP2;2 Inorganic H pyrophosphatase family protein	0.999	802	6	0.007	1
Potri.017G060100.1	AT3G23790.1	AAE16 AMP-dependent synthetase and ligase family protein	0.999	748	3	0.004	1
Potri.001G189500.1	AT1G59870.1	ABCG36,ATABCG36,ATPDR8,PDR8,PEN3 ABC-2 and Plant PDR ABC-type transporter family protein	0.999	1480	3	0.002	1
Potri.001G289200.1	AT1G50030.1	TOR target of rapamycin	0.999	2483	2	0.001	1
Potri.002G062300.1	AT1G71780.1	Unknown	0.999	206	2	0.01	1
Potri.005G044000.1	AT5G27230.1	Frigida-like protein	0.999	1130	71	0.063	2
Potri.009G136100.1	AT2G20940.1	Protein of unknown function (DUF1279)	0.999	153	3	0.02	2
Potri.004G103700.1	AT5G38640.1	NagB/RpiA/CoA transferase-like superfamily protein	0.999	641	1	0.002	1
Potri.008G002500.1	AT5G08570.1	Pyruvate kinase family protein	0.999	512	1	0.002	1
Potri.005G015100.1	AT1G56340.2	AtCRT1a,CRT1,CRT1a calreticulin 1a	0.999	419	1	0.002	1
Potri.016G003400.1	AT5G56000.1	AtHsp90.4,Hsp81.4 HEAT SHOCK PROTEIN 81.4	0.999	698	1	0.001	1
Potri.008G080500.1	AT1G65930.1	cICDH cytosolic NADP+-dependent isocitrate dehydrogenase	0.999	428	1	0.002	1
Potri.001G343500.1	AT3G27530.1	GC6,MAG4 golgin candidate 6	0.999	915	1	0.001	1
Potri.006G074400.1	AT3G28345.1	ABC transporter family protein	0.999	972	2	0.002	1
Potri.001G392200.1	AT2G42590.2	GF14 MU,GRF9 general regulatory factor 9	0.999	276	1	0.004	1
Potri.011G139900.1	AT1G72280.1	AERO1,ERO1 endoplasmic reticulum oxidoreductins 1	0.999	470	1	0.002	1
Potri.002G068800.1	AT1G76860.1	Small nuclear ribonucleoprotein family protein	0.999	97	2	0.021	1
Potri.009G081600.1	AT2G22780.1	PMDH1 peroxisomal NAD-malate dehydrogenase 1	0.999	354	1	0.003	1
Potri.005G157700.4	AT5G65430.1	14-3-3KAPPA,GF14 KAPPA,GRF8 general regulatory factor 8	0.998	254	2	0.008	1
Potri.017G041800.1	AT4G33650.1	ADL2,DRP3A dynamin-related protein 3A	0.998	831	4	0.005	1
Potri.008G038100.1	AT5G03300.1	ADK2 adenosine kinase 2	0.998	391	1	0.003	1
Potri.017G078700.1	AT3G28720.1	Unknown	0.998	672	4	0.006	1
Potri.001G433500.1	AT4G27190.1	NB-ARC domain-containing disease resistance protein	0.998	1333	1	0.001	1
Potri.012G023300.1	AT5G24430.1	Calcium-dependent protein kinase (CDPK) family protein	0.998	594	2	0.003	1
Potri.004G012700.1	AT5G40010.1	AATP1 AAA-ATPase 1	0.998	485	1	0.002	1
Potri.002G172400.1	AT2G46520.1	cellular apoptosis susceptibility protein, putative / importin-alpha re-exporter, putative	0.998	969	2	0.002	1
Potri.003G137400.1	AT5G41790.1	CIP1 COP1-interactive protein 1	0.997	1550	2	0.001	2
Potri.004G138700.1	AT5G63620.1	GroES-like zinc-binding alcohol dehydrogenase family protein	0.997	444	1	0.002	1
Potri.006G049400.1	AT1G79540.1	Pentatricopeptide repeat (PPR) superfamily protein	0.997	838	1	0.001	1
Potri.005G092500.1	AT4G14320.1	Zinc-binding ribosomal protein family protein	0.996	105	2	0.019	1
Potri.004G057700.1	AT1G09850.1	XBCP3 xylem bark cysteine peptidase 3	0.996	506	3	0.006	1
Potri.008G088600.1	AT5G15270.1	RNA-binding KH domain-containing protein	0.996	545	2	0.004	1
Potri.011G166800.1	AT5G56090.1	COX15 cytochrome c oxidase 15	0.996	461	2	0.004	1
Potri.014G014700.1	AT1G10130.1	ATECA3,ECA3 endoplasmic reticulum-type calcium-transporting ATPase 3	0.996	1015	2	0.002	1
Potri.014G140900.1	AT5G36880.2	ACS acetyl-CoA synthetase	0.995	746	4	0.005	1
Potri.006G136500.1	AT4G33250.1	ATTIF3K1,EIF3K,TIF3K1 eukaryotic translation initiation factor 3K	0.993	235	2	0.009	2
Potri.001G325700.1	AT3G26990.1	ENTH/VHS family protein	0.993	525	1	0.002	1
Potri.008G148000.1	AT2G02800.1	APK2B protein kinase 2B	0.993	418	1	0.002	1
Potri.004G106300.1	AT5G10730.1	NAD(P)-binding Rossmann-fold superfamily protein	0.993	293	4	0.014	1
Potri.003G058900.1	AT1G80300.1	ATNTT1,NTT1 nucleotide transporter 1	0.993	623	3	0.005	1
Potri.004G160300.1	AT4G39090.1	RD19,RD19A Papain family cysteine protease	0.993	377	3	0.008	1
Potri.015G111200.1	AT5G51150.1	Mitochondrial import inner membrane translocase subunit Tim17/Tim22/Tim23 family protein	0.993	521	3	0.006	1
Potri.016G087900.1	AT3G57610.1	ADSS adenylosuccinate synthase	0.993	491	3	0.006	1
Potri.002G047200.1	AT3G63400.1	Cyclophilin-like peptidyl-prolyl cis-trans isomerase family protein	0.993	693	2	0.003	1
Potri.004G076600.1	AT3G02710.1	ARM repeat superfamily protein	0.993	545	2	0.004	1
Potri.006G212400.1	AT3G52660.1	RNA-binding (RRM/RBD/RNP motifs) family protein	0.993	478	2	0.004	1
Potri.007G014200.1	AT2G18050.1	HIS1-3 histone H1-3	0.993	182	2	0.011	1
Potri.009G116300.1	AT2G16250.1	Leucine-rich repeat protein kinase family protein	0.993	904	2	0.002	1
Potri.013G098700.1	AT1G22870.1	Protein kinase family protein with ARM repeat domain	0.993	930	2	0.002	1
Potri.018G076200.1	AT4G13350.1	NIG NSP (nuclear shuttle protein)-interacting GTPase	0.993	747	2	0.003	1
Potri.001G026800.1	AT5G13480.1	FY Transducin/WD40 repeat-like superfamily protein	0.993	699	1	0.001	1
Potri.T035100.1	AT1G02930.1	ATGST1,ATGSTF3,ATGSTF6,ERD11,GST1,GSTF6 glutathione S-transferase 6	0.993	213	1	0.005	1
Potri.003G081600.1	AT4G17520.1	Hyaluronan / mRNA binding family	0.992	361	2	0.006	1
Potri.002G167800.1	AT5G05620.1	ATGCP2,GCP2,TUBG2 gamma-tubulin complex protein 2	0.992	474	1	0.002	1
Potri.008G039400.1	AT5G20660.1	Zn-dependent exopeptidases superfamily protein	0.992	714	1	0.001	1
Potri.008G169300.1	AT3G23410.1	ATFAO3,FAO3 fatty alcohol oxidase 3	0.992	744	1	0.001	1
Potri.001G002800.1	AT5G36110.1	CYP716A1 cytochrome P450, family 716, subfamily A, polypeptide 1	0.992	483	1	0.002	1
Potri.018G057900.1	AT4G32820.1	Tetratricopeptide repeat (TPR)-like superfamily protein	0.992	1974	1	0.001	1
Potri.005G075500.1	AT4G39880.1	Ribosomal protein L23/L15e family protein	0.992	177	3	0.017	1
Potri.001G313900.1	AT1G15800.1	Unknown	0.992	271	1	0.004	1
Potri.007G098600.1	AT5G64440.1	AtFAAH,FAAH fatty acid amide hydrolase	0.992	575	1	0.002	1
Potri.018G107000.1	AT4G30935.1	ATWRKY32,WRKY32 WRKY DNA-binding protein 32	0.992	531	1	0.002	1
Potri.012G088500.1	AT4G24680.1	MOS1 modifier of snc1	0.992	1524	1	0.001	1
Potri.001G415800.1	AT4G38070.1	basic helix-loop-helix (bHLH) DNA-binding superfamily protein	0.992	1032	1	0.001	1
Potri.017G023600.1	AT3G60470.1	Plant protein of unknown function (DUF247)	0.992	459	1	0.002	1
Potri.004G119700.1	AT3G02100.1	UDP-Glycosyltransferase superfamily protein	0.992	456	1	0.002	1
Potri.013G154600.1	AT1G06900.1	Insulinase (Peptidase family M16) family protein	0.991	1063	2	0.002	1
Potri.004G214300.1	AT5G60790.1	ATGCN1,GCN1 ABC transporter family protein	0.991	602	5	0.008	1
Potri.012G129000.1	AT5G51570.1	SPFH/Band 7/PHB domain-containing membrane-associated protein family	0.991	291	2	0.007	1
Potri.010G244800.1	AT5G04870.1	ATCPK1,CPK1 calcium dependent protein kinase 1	0.991	589	1	0.002	1
Potri.006G085700.1	AT5G02310.1	PRT6 proteolysis 6	0.991	2070	2	0.001	1
Potri.001G331400.1	AT5G14170.1	CHC1 SWIB/MDM2 domain superfamily protein	0.991	555	1	0.002	1
Potri.008G133300.1	AT1G23230.2	Unknown	0.99	1609	2	0.001	1
Potri.008G080900.1	AT1G79280.1	AtTPR,NUA nuclear pore anchor	0.99	1973	2	0.001	1
Potri.003G072700.1	AT1G53840.1	ATPME1,PME1 pectin methylesterase 1	0.988	588	1	0.002	1
Potri.011G146500.1	AT5G06740.1	Concanavalin A-like lectin protein kinase family protein	0.988	639	1	0.002	1
Potri.001G222500.1	AT5G53530.1	VPS26A vacuolar protein sorting 26A	0.987	301	1	0.003	1
Potri.006G199100.1	AT4G37980.1	ATCAD7,CAD7,ELI3,ELI3-1 elicitor-activated gene 3-1	0.987	360	1	0.003	1
Potri.001G341400.1	AT4G35850.1	Pentatricopeptide repeat (PPR) superfamily protein	0.986	459	1	0.002	1
Potri.001G367400.1	AT4G26630.1	DEK domain-containing chromatin associated protein	0.986	630	1	0.002	1
Potri.002G003000.1	AT5G42820.1	ATU2AF35B,U2AF35B Zinc finger C-x8-C-x5-C-x3-H type family protein	0.986	273	1	0.004	1
Potri.002G230800.1	AT2G47980.1	ATSCC3,SCC3 sister-chromatid cohesion protein 3	0.985	1117	1	0.001	1
Potri.012G033400.1	AT3G59140.1	ATMRP14,MRP14 multidrug resistance-associated protein 14	0.985	1480	2	0.001	1
Potri.004G208400.1	AT4G38200.1	SEC7-like guanine nucleotide exchange family protein	0.984	1734	4	0.002	1
Potri.001G074000.1	AT5G44635.1	MCM6 minichromosome maintenance (MCM2/3/5) family protein	0.983	834	2	0.002	1
Potri.001G276200.1	AT5G12330.4	LRP1 Lateral root primordium (LRP) protein-related	0.982	367	1	0.003	1
Potri.002G112300.1	AT2G35510.1	SRO1 similar to RCD one 1	0.982	464	1	0.002	1
Potri.004G004300.1	AT1G62360.1	BUM,BUM1,SHL,STM,WAM,WAM1 KNOX/ELK homeobox transcription factor	0.982	125	1	0.008	1
Potri.004G214000.1	AT2G28070.1	ABC-2 type transporter family protein	0.982	727	1	0.001	1
Potri.002G228300.2	AT1G11910.1	APA1,ATAPA1 aspartic proteinase A1	0.982	514	3	0.006	1
Potri.013G059100.1	AT3G03980.1	NAD(P)-binding Rossmann-fold superfamily protein	0.982	269	1	0.004	1
Potri.001G274900.1	AT5G13530.1	KEG protein kinases;ubiquitin-protein ligases	0.981	1632	2	0.001	1
Potri.010G200200.1	AT1G74260.1	PUR4 purine biosynthesis 4	0.98	1413	1	0.001	1
Potri.001G119700.1	AT1G62730.1	Terpenoid synthases superfamily protein	0.979	301	2	0.007	1
Potri.002G104100.1	AT4G24610.1	Unknown	0.979	1244	2	0.002	1
Potri.003G060900.1	AT1G15420.1	Unknown	0.978	350	4	0.011	1
Potri.019G062500.3	AT1G18070.1	Translation elongation factor EF1A/initiation factor IF2gamma family protein	0.978	524	4	0.008	1
Potri.019G025200.1	AT5G18410.3	ATSRA1,KLK,PIR,PIR121,PIRP,SRA1 transcription activators	0.977	1024	1	0.001	1
Potri.005G098600.1	AT4G35470.1	PIRL4 plant intracellular ras group-related LRR 4	0.972	576	1	0.002	1
Potri.004G217700.1	AT2G27950.1	Ring/U-Box superfamily protein	0.972	848	1	0.001	1
Potri.007G128600.1	AT2G43290.1	MSS3 Calcium-binding EF-hand family protein	0.968	295	2	0.007	1
Potri.015G131200.1	AT3G22660.1	rRNA processing protein-related	0.959	300	2	0.007	1
Potri.007G011100.1	AT5G10490.1	MSL2 MSCS-like 2	0.957	749	1	0.001	1
Potri.001G289800.1	AT1G44910.1	ATPRP40A,PRP40A pre-mRNA-processing protein 40A	1	1022	4	0.004	4
Potri.001G300900.1	AT4G34200.1	EDA9 D-3-phosphoglycerate dehydrogenase	1	597	7	0.012	4
Potri.009G096600.1	AT4G34200.1	EDA9 D-3-phosphoglycerate dehydrogenase	1	597	4	0.007	2
Potri.001G304000.1	AT1G49760.1	PAB8,PABP8 poly(A) binding protein 8	1	644	37	0.057	9
Potri.009G099300.1	AT1G49760.1	PAB8,PABP8 poly(A) binding protein 8	1	643	12	0.019	3
Potri.014G025400.1	AT1G49760.1	PAB8,PABP8 poly(A) binding protein 8	1	651	5	0.008	3
Potri.001G307400.1	AT1G05520.1	Sec23/Sec24 protein transport family protein	1	775	5	0.006	3
Potri.019G003100.1	AT1G05520.1	Sec23/Sec24 protein transport family protein	1	777	2	0.003	1
Potri.014G178500.1	AT2G21630.1	Sec23/Sec24 protein transport family protein	0.999	773	2	0.003	1
Potri.001G311700.1	AT5G64260.1	EXL2 EXORDIUM like 2	1	296	30	0.101	3
Potri.001G316400.1	AT1G04850.1	ubiquitin-associated (UBA)/TS-N domain-containing protein	1	415	2	0.005	2
Potri.001G320500.1	AT4G13940.1	ATSAHH1,EMB1395,HOG1,MEE58,SAHH1 S-adenosyl-L-homocysteine hydrolase	1	485	22	0.045	7
Potri.001G322300.1	AT5G14040.1	PHT3;1 phosphate transporter 3;1	1	366	51	0.139	11
Potri.001G335300.1	AT5G40780.1	LHT1 lysine histidine transporter 1	1	448	15	0.033	2
Potri.001G335700.1	AT5G40770.1	ATPHB3,PHB3 prohibitin 3	1	279	119	0.427	4
Potri.017G065800.1	AT5G40770.1	ATPHB3,PHB3 prohibitin 3	1	279	17	0.061	3
Potri.001G341100.1	AT5G20890.1	TCP-1/cpn60 chaperonin family protein	1	526	16	0.03	4
Potri.001G344900.1	AT5G40490.1	RNA-binding (RRM/RBD/RNP motifs) family protein	1	356	19	0.053	6
Potri.001G370300.1	AT3G13224.2	RNA-binding (RRM/RBD/RNP motifs) family protein	1	349	21	0.06	6
Potri.001G350400.1	AT5G14950.1	ATGMII,GMII golgi alpha-mannosidase II	1	1175	7	0.006	3
Potri.017G073900.1	AT5G14950.1	ATGMII,GMII golgi alpha-mannosidase II	1	1175	1	0.001	1
Potri.001G367900.1	AT5G55730.1	FLA1 FASCICLIN-like arabinogalactan 1	1	406	39	0.096	6
Potri.001G370000.1	AT5G55940.1	emb2731 Uncharacterised protein family (UPF0172)	1	217	10	0.046	5
Potri.001G373200.1	AT3G15090.1	GroES-like zinc-binding alcohol dehydrogenase family protein	1	319	10	0.031	4
Potri.001G387600.2	AT2G34250.1	SecY protein transport family protein	1	476	15	0.032	4
Potri.001G391900.1	AT3G14940.1	ATPPC3,PPC3 phosphoenolpyruvate carboxylase 3	1	968	129	0.133	25
Potri.011G110700.1	AT3G14940.1	ATPPC3,PPC3 phosphoenolpyruvate carboxylase 3	1	966	40	0.041	14
Potri.002G214100.1	AT1G53310.1	ATPEPC1,ATPPC1,PEPC1,PPC1 phosphoenolpyruvate carboxylase 1	1	965	2	0.002	1
Potri.001G423400.1	AT4G27000.1	ATRBP45C RNA-binding (RRM/RBD/RNP motifs) family protein	1	431	13	0.03	4
Potri.011G138400.1	AT5G54900.1	ATRBP45A,RBP45A RNA-binding protein 45A	1	451	3	0.007	2
Potri.001G423500.1	AT1G65980.1	TPX1 thioredoxin-dependent peroxidase 1	1	162	13	0.08	3
Potri.001G431400.1	AT1G78380.1	ATGSTU19,GST8,GSTU19 glutathione S-transferase TAU 19	1	220	15	0.068	6
Potri.001G437400.1	AT1G78380.1	ATGSTU19,GST8,GSTU19 glutathione S-transferase TAU 19	1	220	3	0.014	2
Potri.001G431200.1	AT1G78380.1	ATGSTU19,GST8,GSTU19 glutathione S-transferase TAU 19	0.999	217	1	0.005	1
Potri.001G431300.1	AT1G78380.1	ATGSTU19,GST8,GSTU19 glutathione S-transferase TAU 19	0.998	220	2	0.009	1
Potri.001G455400.1	AT1G14130.1	2-oxoglutarate (2OG) and Fe(II)-dependent oxygenase superfamily protein	1	297	10	0.034	4
Potri.001G465900.1	AT1G30580.1	GTP binding	1	394	2	0.005	2
Potri.001G469500.1	AT3G13300.2	VCS Transducin/WD40 repeat-like superfamily protein	1	1381	14	0.01	6
Potri.002G006600.1	AT1G76400.1	Ribophorin I	1	615	15	0.024	7
Potri.005G255000.1	AT1G76400.1	Ribophorin I	1	615	18	0.029	6
Potri.002G007800.1	AT1G76390.1	ARM repeat superfamily protein	1	813	11	0.014	6
Potri.002G009800.1	AT4G35090.1	CAT2 catalase 2	1	492	19	0.039	4
Potri.005G251600.1	AT4G35090.1	CAT2 catalase 2	1	503	7	0.014	3
Potri.002G013700.1	AT1G76160.1	sks5 SKU5 similar 5	1	547	5	0.009	3
Potri.005G247700.1	AT1G76160.1	sks5 SKU5 similar 5	1	548	5	0.009	2
Potri.004G180500.1	AT1G76160.1	sks5 SKU5 similar 5	1	544	11	0.02	3
Potri.007G038300.1	AT5G66920.1	sks17 SKU5 similar 17	1	547	3	0.005	2
Potri.014G154500.1	AT4G22010.1	sks4 SKU5 similar 4	1	542	5	0.009	2
Potri.004G010100.1	AT4G22010.1	sks4 SKU5 similar 4	1	544	4	0.007	2
Potri.002G026800.1	AT4G40030.2	Histone superfamily protein	1	136	6	0.044	2
Potri.001G016700.1	AT5G10400.1	Histone superfamily protein	1	221	6	0.027	1
Potri.002G043100.1	AT2G30620.1	winged-helix DNA-binding transcription factor family protein	1	286	3	0.01	1
Potri.005G219800.1	AT2G30620.1	winged-helix DNA-binding transcription factor family protein	1	285	2	0.007	1
Potri.002G045200.2	AT4G02580.1	NADH-ubiquinone oxidoreductase 24 kDa subunit, putative	1	254	16	0.063	4
Potri.002G051300.1	AT1G34030.1	Ribosomal protein S13/S18 family	1	152	27	0.178	1
Potri.005G211200.1	AT1G34030.1	Ribosomal protein S13/S18 family	1	152	21	0.138	1
Potri.005G196600.1	AT1G34030.1	Ribosomal protein S13/S18 family	1	152	4	0.026	2
Potri.002G054800.1	AT4G02840.1	Small nuclear ribonucleoprotein family protein	1	115	19	0.165	3
Potri.002G055600.1	AT3G10260.3	Reticulon family protein	1	247	6	0.024	3
Potri.002G066200.1	AT1G43170.1	ARP1,emb2207,RP1,RPL3A ribosomal protein 1	1	389	47	0.121	3
Potri.005G194500.1	AT1G43170.1	ARP1,emb2207,RP1,RPL3A ribosomal protein 1	1	389	5	0.013	2
Potri.002G084100.1	AT1G77590.1	LACS9 long chain acyl-CoA synthetase 9	1	719	12	0.017	3
Potri.005G177500.1	AT1G77590.1	LACS9 long chain acyl-CoA synthetase 9	1	697	3	0.004	2
Potri.002G095600.1	AT1G35720.1	ANNAT1,ATOXY5,OXY5 annexin 1	1	316	7	0.022	3
Potri.002G107700.1	Potri.002G1	PCK1,PEPCK phosphoenolpyruvate carboxykinase 11	1	713	8	0.011	3
Potri.002G127900.1	AT5G23540.1	Mov34/MPN/PAD-1 family protein	1	312	2	0.006	1
Potri.014G032900.1	AT5G23540.1	Mov34/MPN/PAD-1 family protein	1	312	1	0.003	1
Potri.002G128700.1	Potri.002G1	alpha/beta-Hydrolases superfamily protein1	1	739	6	0.008	3
Potri.002G138800.2	AT4G09320.1	NDPK1 Nucleoside diphosphate kinase family protein	1	148	8	0.054	4
Potri.014G049900.1	AT4G09320.1	NDPK1 Nucleoside diphosphate kinase family protein	0.996	148	1	0.007	1
Potri.002G141500.1	AT4G16720.1	Ribosomal protein L23/L15e family protein	1	204	4	0.02	1
Potri.001G156100.1	AT4G16720.1	Ribosomal protein L23/L15e family protein	1	204	1	0.005	1
Potri.002G156600.1	AT3G61220.1	NAD(P)-binding Rossmann-fold superfamily protein	1	306	6	0.02	3
Potri.002G156300.1	AT3G61220.1	NAD(P)-binding Rossmann-fold superfamily protein	1	306	1	0.003	1
Potri.002G157200.1	AT4G00630.1	ATKEA2,KEA2 K+ efflux antiporter 2	1	1214	7	0.006	4
Potri.014G080800.1	AT4G00630.1	ATKEA2,KEA2 K+ efflux antiporter 2	1	1215	6	0.005	3
Potri.002G157500.1	AT4G00660.1	ATRH8,RH8 RNAhelicase-like 8	1	499	28	0.056	10
Potri.002G157700.1	AT3G61260.1	Remorin family protein	1	196	6	0.031	2
Potri.002G179400.1	AT5G24510.1	60S acidic ribosomal protein family	1	110	20	0.182	2
Potri.002G189000.1	AT4G01850.1	AtSAM2,MAT2,SAM-2,SAM2 S-adenosylmethionine synthetase 2	1	392	19	0.048	6
Potri.002G194000.1	AT3G62360.1	Carbohydrate-binding-like fold	1	1201	39	0.032	16
Potri.002G204300.1	AT2G47640.2	Small nuclear ribonucleoprotein family protein	1	108	7	0.065	2
Potri.002G231000.1	AT2G43180.1	Phosphoenolpyruvate carboxylase family protein	1	504	5	0.01	3
Potri.002G233500.1	AT1G10840.1	TIF3H1 translation initiation factor 3 subunit H1	1	340	11	0.032	3
Potri.002G257500.1	AT1G04480.1	Ribosomal protein L14p/L23e family protein	1	140	19	0.136	6
Potri.002G258400.1	AT1G35710.1	Protein kinase family protein with leucine-rich repeat domain	1	1184	3	0.003	2
Potri.014G195100.1	AT1G35710.1	Protein kinase family protein with leucine-rich repeat domain	0.999	1219	1	0.001	1
Potri.003G000500.1	AT2G02560.2	ATCAND1,CAND1,ETA2,HVE,TIP120 cullin-associated and neddylation dissociated	1	1218	12	0.01	4
Potri.003G015300.1	AT1G10950.1	AtTMN1,TMN1 transmembrane nine 1	1	616	3	0.005	2
Potri.003G020300.1	AT5G10160.1	Thioesterase superfamily protein	1	237	10	0.042	3
Potri.003G043200.1	AT1G60970.1	SNARE-like superfamily protein	1	177	4	0.023	2
Potri.003G043700.1	AT3G13920.1	EIF4A1,RH4,TIF4A1 eukaryotic translation initiation factor 4A1	1	413	5	0.012	2
Potri.006G225700.1	AT3G13920.1	EIF4A1,RH4,TIF4A1 eukaryotic translation initiation factor 4A1	1	413	7	0.017	2
Potri.001G197900.1	AT3G13920.1	EIF4A1,RH4,TIF4A1 eukaryotic translation initiation factor 4A1	1	413	3	0.007	1
Potri.003G045300.1	AT1G17730.1	CHMP1B,VPS46.1 vacuolar protein sorting 46.1	1	203	8	0.039	2
Potri.003G046200.1	AT4G19410.1	Pectinacetylesterase family protein	1	394	86	0.218	11
Potri.003G048700.1	AT1G71260.1	ATWHY2,WHY2 WHIRLY 2	1	229	6	0.026	4
Potri.003G059200.1	AT1G52760.1	LysoPL2 lysophospholipase 2	1	326	9	0.028	5
Potri.003G072800.1	AT3G14310.1	ATPME3,PME3 pectin methylesterase 3	1	584	10	0.017	4
Potri.001G162400.1	AT3G14310.1	ATPME3,PME3 pectin methylesterase 3	1	579	11	0.019	3
Potri.003G095900.1	AT2G35490.1	Plastid-lipid associated protein PAP / fibrillin family protein	1	373	10	0.027	3
Potri.003G113400.1	AT4G12400.2	stress-inducible protein, putative	1	581	2	0.003	2
Potri.003G114000.1	AT3G17880.1	ATHIP2,ATTDX,HIP,TDX tetraticopeptide domain-containing thioredoxin1	1	409	45	0.11	10
Potri.003G131800.1	AT4G01370.1	ATMPK4,MPK4 MAP kinase 4	0.999	366	1	0.003	1
Potri.002G162500.1	AT4G01370.1	ATMPK4,MPK4 MAP kinase 4	0.994	372	1	0.003	1
Potri.003G142700.1	AT1G64520.1	RPN12a regulatory particle non-ATPase 12A	1	268	6	0.022	3
Potri.003G195500.1	AT3G54400.1	Eukaryotic aspartyl protease family protein	1	441	63	0.143	10
Potri.003G210900.1	AT3G20790.1	NAD(P)-binding Rossmann-fold superfamily protein	1	360	5	0.014	3
Potri.003G213200.1	AT3G12130.1	KH domain-containing protein / zinc finger (CCCH type) family protein	1	315	14	0.044	3
Potri.001G013200.1	AT3G12130.1	KH domain-containing protein / zinc finger (CCCH type) family protein	1	304	2	0.007	1
Potri.003G215100.1	AT1G50480.1	THFS 10-formyltetrahydrofolate synthetase	1	636	5	0.008	3
Potri.003G216400.1	AT1G55210.1	Disease resistance-responsive (dirigent-like protein) family protein	1	203	7	0.034	3
Potri.003G216200.1	AT1G55210.1	Disease resistance-responsive (dirigent-like protein) family protein	0.983	193	1	0.005	1
Potri.003G220100.1	AT5G19820.1	emb2734 ARM repeat superfamily protein	1	1114	5	0.004	2
Potri.001G004800.1	AT5G19820.1	emb2734 ARM repeat superfamily protein	1	1114	2	0.002	1
Potri.003G220400.1	AT5G19760.1	Mitochondrial substrate carrier family protein	1	299	28	0.094	5
Potri.001G004500.1	AT5G19760.1	Mitochondrial substrate carrier family protein	1	299	17	0.057	4
Potri.004G007900.1	AT5G42570.1	B-cell receptor-associated 31-like	1	219	8	0.037	4
Potri.004G013200.1	AT1G11840.6	ATGLX1,GLX1 glyoxalase I homolog	1	299	13	0.043	3
Potri.004G017200.1	AT1G11650.2	ATRBP45B,RBP45B RNA-binding (RRM/RBD/RNP motifs) family protein	1	409	6	0.015	3
Potri.004G024500.1	AT4G23180.1	CRK10,RLK4 cysteine-rich RLK (RECEPTOR-like protein kinase) 10	1	673	4	0.006	2
Potri.004G033600.1	AT1G11260.1	ATSTP1,STP1 sugar transporter 1	1	522	149	0.285	14
Potri.004G039000.1	AT4G21660.1	proline-rich spliceosome-associated (PSP) family protein	1	585	4	0.007	2
Potri.004G040600.1	AT4G27450.1	Aluminium induced protein with YGL and LRDR motifs	1	255	10	0.039	5
Potri.004G043900.1	AT4G04910.1	NSF AAA-type ATPase family protein	1	740	4	0.005	3
Potri.004G044500.1	AT4G20980.1	Eukaryotic translation initiation factor 3 subunit 7 (eIF-3)	1	572	30	0.052	9
Potri.004G063400.1	AT2G34480.1	Ribosomal protein L18ae/LX family protein	1	227	3	0.013	2
Potri.011G072400.1	AT2G34480.1	Ribosomal protein L18ae/LX family protein	1	178	4	0.022	2
Potri.002G057600.1	AT2G34480.1	Ribosomal protein L18ae/LX family protein	1	178	9	0.051	3
Potri.004G065200.1	AT4G18360.1	Aldolase-type TIM barrel family protein	1	368	4	0.011	3
Potri.004G067900.1	AT1G17860.1	Kunitz family trypsin and protease inhibitor protein	1	215	63	0.293	10
Potri.004G071900.1	AT5G52840.1	NADH-ubiquinone oxidoreductase-related	1	171	18	0.105	6
Potri.004G073500.1	AT4G25740.1	RNA binding Plectin/S10 domain-containing protein	1	182	6	0.033	1
Potri.017G146700.1	AT4G25740.1	RNA binding Plectin/S10 domain-containing protein	1	180	4	0.022	1
Potri.005G040100.1	AT4G25740.1	RNA binding Plectin/S10 domain-containing protein	1	229	1	0.004	1
Potri.004G087000.1	AT5G37720.2	ALY4 ALWAYS EARLY 4	1	274	18	0.066	5
Potri.017G129900.2	AT1G66260.1	RNA-binding (RRM/RBD/RNP motifs) family protein	1	284	19	0.067	3
Potri.004G116700.1	AT5G15610.2	Proteasome component (PCI) domain protein	1	412	6	0.015	4
Potri.004G117800.1	AT5G15650.1	ATRGP2,RGP2 reversibly glycosylated polypeptide 2	1	365	4	0.011	3
Potri.017G099100.1	AT5G15650.1	ATRGP2,RGP2 reversibly glycosylated polypeptide 2	0.999	365	2	0.005	1
Potri.004G118800.1	AT5G61170.1	Ribosomal protein S19e family protein	1	143	49	0.343	6
Potri.017G092200.1	AT5G61170.1	Ribosomal protein S19e family protein	1	143	4	0.028	2
Potri.004G121400.1	AT5G14520.1	pescadillo-related	1	604	7	0.012	2
Potri.004G137100.1	AT5G23630.1	MIA,PDR2 phosphate deficiency response 2	1	1189	6	0.005	4
Potri.004G149000.1	AT5G42650.1	AOS,CYP74A,DDE2 allene oxide synthase	1	481	85	0.177	25
Potri.004G153500.1	AT4G34450.1	coatomer gamma-2 subunit, putative / gamma-2 coat protein, putative / gamma-2 COP, putative	1	885	7	0.008	4
Potri.009G115100.1	AT4G34450.1	coatomer gamma-2 subunit, putative / gamma-2 coat protein, putative / gamma-2 COP, putative	1	886	1	0.001	1
Potri.004G157200.1	AT4G39200.1	Ribosomal protein S25 family protein	1	108	38	0.352	6
Potri.004G168500.1	AT2G16595.1	Translocon-associated protein (TRAP), alpha subunit	1	256	17	0.066	4
Potri.009G129800.2	AT2G21160.1	Translocon-associated protein (TRAP), alpha subunit	1	201	3	0.015	2
Potri.004G174500.1	AT4G35000.1	APX3 ascorbate peroxidase 3	1	286	15	0.052	7
Potri.016G084800.1	AT3G09640.1	APX1B,APX2 ascorbate peroxidase 2	1	250	8	0.032	3
Potri.009G015400.1	AT3G09640.1	APX1B,APX2 ascorbate peroxidase 21	1	251	4	0.016	2
Potri.009G134100.1	AT4G35000.1	APX3 ascorbate peroxidase 3	0.997	286	2	0.007	1
Potri.004G174600.1	AT2G20990.1	ATSYTA,NTMC2T1.1,NTMC2TYPE1.1,SYT1,SYTA synaptotagmin A	1	538	10	0.019	4
Potri.004G176600.1	AT1G20200.1	EMB2719,HAP15 PAM domain (PCI/PINT associated module) protein	1	488	3	0.006	1
Potri.009G136900.1	AT1G20200.1	EMB2719,HAP15 PAM domain (PCI/PINT associated module) protein	1	486	1	0.002	1
Potri.004G182000.1	AT3G12500.1	ATHCHIB,B-CHI,CHI-B,HCHIB,PR-3,PR3 basic chitinase	1	321	13	0.04	3
Potri.004G182800.1	AT4G35230.1	BSK1 BR-signaling kinase 1	1	499	4	0.008	2
Potri.005G249300.1	AT4G35230.1	BSK1 BR-signaling kinase 1	0.999	524	4	0.008	1
Potri.004G194400.1	AT5G17770.1	ATCBR,CBR,CBR1 NADH:cytochrome B5 reductase 1	1	278	6	0.022	3
Potri.004G196500.1	AT1G77940.1	Ribosomal protein L7Ae/L30e/S12e/Gadd45 family protein	1	112	11	0.098	4
Potri.004G198200.1	AT3G44330.1	Unknown	1	565	11	0.019	6
Potri.009G160400.1	AT3G44330.1	Unknown	1	572	7	0.012	5
Potri.004G228400.1	AT1G59610.1	ADL3,CF1,DL3,DRP2B dynamin-like 3	1	920	40	0.043	14
Potri.003G001400.1	AT1G59610.1	ADL3,CF1,DL3,DRP2B dynamin-like 3	1	904	11	0.012	7
Potri.019G068700.1	AT1G59610.1	ADL3,CF1,DL3,DRP2B dynamin-like 3	1	920	15	0.016	5
Potri.003G002200.1	AT1G59610.1	ADL3,CF1,DL3,DRP2B dynamin-like 3	1	147	9	0.061	1
Potri.004G233800.2	AT5G61510.1	GroES-like zinc-binding alcohol dehydrogenase family protein	1	324	15	0.046	6
Potri.005G015400.1	AT4G02080.1	ASAR1,ATSAR2,ATSARA1C,SAR2 secretion-associated RAS super family 2	1	192	4	0.021	2
Potri.005G019100.1	AT4G02080.1	ASAR1,ATSAR2,ATSARA1C,SAR2 secretion-associated RAS super family 2	1	193	9	0.047	3
Potri.005G020400.1	AT3G06720.1	AIMP ALPHA,AT-IMP,ATKAP ALPHA,IMPA-1,IMPA1 importin alpha isoform 1	1	530	2	0.004	2
Potri.013G010900.1	AT3G06720.1	AIMP ALPHA,AT-IMP,ATKAP ALPHA,IMPA-1,IMPA1 importin alpha isoform 1	1	529	3	0.006	2
Potri.010G001400.1	AT3G06720.1	AIMP ALPHA,AT-IMP,ATKAP ALPHA,IMPA-1,IMPA1 importin alpha isoform 1	1	529	9	0.017	3
Potri.005G021400.1	AT4G11420.1	ATEIF3A-1,ATTIF3A1,EIF3A,EIF3A-1,TIF3A1 eukaryotic translation initiation factor 3A	1	998	22	0.022	6
Potri.013G011900.2	AT4G11420.1	ATEIF3A-1,ATTIF3A1,EIF3A,EIF3A-1,TIF3A1 eukaryotic translation initiation factor 3A	1	989	9	0.009	4
Potri.005G023600.1	AT1G09150.1	pseudouridine synthase and archaeosine transglycosylase (PUA) domain-containing protein	1	192	7	0.036	4
Potri.005G032400.1	AT1G55020.1	ATLOX1,LOX1 lipoxygenase 1	1	866	5	0.006	2
Potri.005G033700.1	AT5G27540.1	emb2473,MIRO1 MIRO-related GTP-ase 1	1	651	10	0.015	5
Potri.013G023100.1	AT5G27540.1	emb2473,MIRO1 MIRO-related GTP-ase 1	1	702	4	0.006	2
Potri.005G040800.1	AT1G54690.1	G-H2AX,GAMMA-H2AX,H2AXB,HTA3 gamma histone variant H2AX	1	142	2	0.014	2
Potri.002G046400.1	AT3G54560.1	HTA11 histone H2A 11	1	137	6	0.044	2
Potri.005G026500.1	AT5G27670.1	HTA7 histone H2A 7	1	145	5	0.034	1
Potri.006G082300.1	AT5G02560.1	HTA12 histone H2A 12	1	149	5	0.034	1
Potri.001G415700.1	AT1G51060.1	HTA10 histone H2A 10	1	169	9	0.053	1
Potri.005G045600.1	AT5G27120.1	NOP56-like pre RNA processing ribonucleoprotein	1	562	33	0.059	7
Potri.013G032300.1	AT3G05060.1	NOP56-like pre RNA processing ribonucleoprotein	1	561	26	0.046	7
Potri.005G056100.1	AT3G04610.1	FLK RNA-binding KH domain-containing protein	1	529	10	0.019	4
Potri.013G043000.1	AT3G04610.1	FLK RNA-binding KH domain-containing protein	1	527	2	0.004	1
Potri.005G065700.1	AT5G63970.1	Copine (Calcium-dependent phospholipid-binding protein) family	1	414	6	0.014	2
Potri.005G087100.1	AT5G09900.2	EMB2107,MSA,RPN5A 26S proteasome regulatory subunit, putative (RPN5)	1	442	12	0.027	3
Potri.005G089700.1	AT5G23300.1	PYRD pyrimidine d	1	457	11	0.024	5
Potri.005G108000.1	AT5G66060.1	2-oxoglutarate (2OG) and Fe(II)-dependent oxygenase superfamily protein	1	291	9	0.031	5
Potri.005G110600.1	AT2G17790.1	VPS35A,ZIP3 VPS35 homolog A	1	793	11	0.014	5
Potri.005G115300.1	AT5G59690.1	Histone superfamily protein	1	103	73	0.709	12
Potri.005G138600.2	AT4G36960.1	RNA-binding (RRM/RBD/RNP motifs) family protein	1	367	9	0.025	3
Potri.005G146800.1	AT5G67500.1	ATVDAC2,VDAC2 voltage dependent anion channel 2	1	276	24	0.087	6
Potri.005G162600.1	AT5G10360.1	EMB3010,RPS6B Ribosomal protein S6e	1	249	26	0.104	4
Potri.007G096300.1	AT5G10360.1	EMB3010,RPS6B Ribosomal protein S6e	1	249	6	0.024	2
Potri.001G311000.1	AT5G10360.1	EMB3010,RPS6B Ribosomal protein S6e	1	249	8	0.032	1
Potri.005G163500.1	AT4G08950.1	EXO Phosphate-responsive 1 family protein	1	319	20	0.063	4
Potri.002G098600.1	AT4G08950.1	EXO Phosphate-responsive 1 family protein	1	413	4	0.01	3
Potri.005G194600.1	AT1G76010.1	Alba DNA/RNA-binding protein	1	256	10	0.039	3
Potri.005G219700.1	AT5G09500.1	Ribosomal protein S19 family protein	1	152	13	0.086	2
Potri.002G043200.1	AT5G09500.1	Ribosomal protein S19 family protein	1	152	10	0.066	2
Potri.005G220700.1	AT5G63450.1	CYP94B1 cytochrome P450, family 94, subfamily B, polypeptide 1	1	507	31	0.061	10
Potri.005G221600.1	AT3G58170.1	ATBET11,ATBS14A,BET11,BS14A BET1P/SFT1P-like protein 14A	1	123	3	0.024	2
Potri.005G229000.1	AT1G19580.1	GAMMA CA1 gamma carbonic anhydrase 1	1	271	13	0.048	1
Potri.002G034100.1	AT1G19580.1	GAMMA CA1 gamma carbonic anhydrase 1	1	285	5	0.018	1
Potri.005G241100.1	AT4G24190.2	AtHsp90-7,AtHsp90.7,HSP90.7,SHD Chaperone protein htpG family protein	1	823	47	0.057	16
Potri.005G248600.1	AT1G76200.1	Unknown	1	68	3	0.044	2
Potri.006G003400.1	AT5G47770.1	FPS1 farnesyl diphosphate synthase 1	1	342	8	0.023	2
Potri.006G011500.1	AT4G12590.1	Protein of unknown function DUF106, transmembrane	1	261	8	0.031	3
Potri.006G025600.1	AT2G41060.1	RNA-binding (RRM/RBD/RNP motifs) family protein	1	474	7	0.015	3
Potri.006G044100.1	AT3G57150.1	AtCBF5,AtNAP57,CBF5,NAP57 homologue of NAP57	1	606	19	0.031	10
Potri.016G041200.1	AT3G57150.1	AtCBF5,AtNAP57,CBF5,NAP57 homologue of NAP57	1	602	9	0.015	3
Potri.006G047000.1	AT2G41530.1	ATSFGH,SFGH S-formylglutathione hydrolase	1	285	10	0.035	4
Potri.006G060600.1	AT2G12400.1	Unknown	1	550	15	0.027	2
Potri.006G065700.1	AT5G20250.4	DIN10 Raffinose synthase family protein	1	867	4	0.005	3
Potri.006G076200.1	AT2G19170.1	SLP3 subtilisin-like serine protease 3	1	817	22	0.027	8
Potri.006G078200.1	AT5G35360.1	CAC2 acetyl Co-enzyme a carboxylase biotin carboxylase subunit	1	529	3	0.006	3
Potri.006G080700.1	AT5G58100.1	Unknown	1	950	1	0.001	1
Potri.018G150600.1	AT5G58100.1	Unknown	1	861	1	0.001	1
Potri.006G085400.2	AT4G31180.1	Class II aminoacyl-tRNA and biotin synthetases superfamily protein	1	545	46	0.084	19
Potri.006G086400.1	AT3G09300.1	ORP3B OSBP(oxysterol binding protein)-related protein 3B	1	468	13	0.028	5
Potri.006G092700.1	AT3G53990.1	Adenine nucleotide alpha hydrolases-like superfamily protein	1	157	33	0.21	6
Potri.016G104600.1	AT3G53990.1	Adenine nucleotide alpha hydrolases-like superfamily protein	1	161	16	0.099	6
Potri.006G100500.1	AT5G01410.1	ATPDX1,ATPDX1.3,PDX1,PDX1.3,RSR4 Aldolase-type TIM barrel family protein	1	309	9	0.029	3
Potri.006G104400.1	AT2G38360.1	PRA1.B4 prenylated RAB acceptor 1.B4	1	222	8	0.036	2
Potri.006G110800.1	AT2G05840.1	PAA2 20S proteasome subunit PAA2	1	246	4	0.016	2
Potri.006G114800.2	AT3G52880.1	ATMDAR1,MDAR1 monodehydroascorbate reductase 1	1	434	40	0.092	11
Potri.006G117400.1	AT3G52990.1	Pyruvate kinase family protein	1	527	16	0.03	3
Potri.008G027100.1	AT3G52990.1	Pyruvate kinase family protein	1	526	2	0.004	2
Potri.010G233200.1	AT3G52990.1	Pyruvate kinase family protein	1	526	1	0.002	1
Potri.006G119600.1	AT5G51200.1	Protein of unknown function (DUF3414)	1	1477	8	0.005	6
Potri.006G131500.1	AT5G02960.1	Ribosomal protein S12/S23 family protein	1	150	10	0.067	4
Potri.006G143300.1	AT2G06210.1	ELF8,VIP6 binding	1	1089	6	0.006	2
Potri.006G165700.1	AT2G36460.1	Aldolase superfamily protein	1	358	64	0.179	14
Potri.018G090100.1	AT2G36460.1	Aldolase superfamily protein	1	358	29	0.081	9
Potri.006G174000.1	AT2G18740.1	Small nuclear ribonucleoprotein family protein	1	88	10	0.114	3
Potri.006G181500.1	AT5G45775.2	Ribosomal L5P family protein	1	180	18	0.1	4
Potri.006G195400.1	AT1G57860.1	Translation protein SH3-like family protein	1	164	10	0.061	2
Potri.001G071100.1	AT1G09690.1	Translation protein SH3-like family protein	1	164	13	0.079	4
Potri.006G210600.1	AT3G52600.1	AtcwINV2,CWINV2 cell wall invertase 2	1	578	39	0.067	10
Potri.006G222100.1	AT5G35530.1	Ribosomal protein S3 family protein	1	236	4	0.017	1
Potri.006G224500.1	AT4G33090.1	APM1,ATAPM1 aminopeptidase M1	1	873	34	0.039	11
Potri.006G231800.1	AT2G25970.1	KH domain-containing protein	1	689	9	0.013	2
Potri.018G055300.1	AT2G25970.1	KH domain-containing protein	0.994	688	2	0.003	1
Potri.006G241000.1	AT4G32760.1	ENTH/VHS/GAT family protein	1	658	2	0.003	2
Potri.006G250300.2	AT5G55190.1	ATRAN3,RAN3 RAN GTPase 3	1	221	9	0.041	2
Potri.018G030700.1	AT5G55190.1	ATRAN3,RAN3 RAN GTPase 3	1	221	6	0.027	2
Potri.006G258800.1	AT5G25265.1	Unknown	1	359	13	0.036	3
Potri.018G023100.2	AT5G25265.1	Unknown	1	362	5	0.014	1
Potri.006G258900.1	AT5G25260.1	SPFH/Band 7/PHB domain-containing membrane-associated protein family	1	484	18	0.037	7
Potri.006G272400.1	AT4G31580.1	RSZP22,SRZ-22,SRZ22 serine/arginine-rich 22	1	187	2	0.011	1
Potri.018G009100.1	AT4G31580.1	RSZP22,SRZ-22,SRZ22 serine/arginine-rich 22	0.996	198	2	0.01	1
Potri.007G004600.1	AT5G65620.1	Zincin-like metalloproteases family protein	1	703	8	0.011	5
Potri.007G009800.1	AT5G09880.1	Splicing factor, CC1-like	1	616	5	0.008	2
Potri.007G017600.1	AT3G51050.1	FG-GAP repeat-containing protein	1	697	5	0.007	3
Potri.007G018100.1	AT4G36360.1	BGAL3 beta-galactosidase 3	1	847	6	0.007	4
Potri.007G023900.1	AT2G18330.1	AAA-type ATPase family protein	1	633	4	0.006	2
Potri.007G026400.1	AT5G66760.1	SDH1-1 succinate dehydrogenase 1-1	1	633	36	0.057	9
Potri.007G028500.1	AT4G36690.1	ATU2AF65A U2 snRNP auxilliary factor, large subunit, splicing factor	1	565	20	0.035	7
Potri.007G034800.1	AT2G27530.1	PGY1 Ribosomal protein L1p/L10e family	1	216	4	0.019	1
Potri.004G202800.2	AT2G27530.1	PGY1 Ribosomal protein L1p/L10e family	0.999	216	2	0.009	1
Potri.007G041000.1	AT3G50590.1	Transducin/WD40 repeat-like superfamily protein	1	1616	45	0.028	15
Potri.007G050300.1	AT2G14960.1	GH3.1 Auxin-responsive GH3 family protein	1	597	192	0.322	27
Potri.009G092900.1	AT2G14960.1	GH3.1 Auxin-responsive GH3 family protein	1	596	3	0.005	1
Potri.007G065600.1	AT1G56070.1	LOS1 Ribosomal protein S5/Elongation factor G/III/V family protein	1	843	70	0.083	12
Potri.005G098100.1	AT1G56070.1	LOS1 Ribosomal protein S5/Elongation factor G/III/V family protein	1	843	1	0.001	1
Potri.007G070700.1	AT1G14650.1	SWAP (Suppressor-of-White-APricot)/surp domain-containing protein / ubiquitin family protein	1	806	5	0.006	1
Potri.007G079300.1	AT1G10490.1	Domain of unknown function (DUF1726) ;Putative ATPase (DUF699)	1	1034	10	0.01	6
Potri.007G079500.1	AT2G21870.1	MGP1 copper ion binding;cobalt ion binding;zinc ion binding	1	240	22	0.092	7
Potri.005G085500.1	AT2G21870.2	MGP1 copper ion binding;cobalt ion binding;zinc ion binding	1	249	9	0.036	3
Potri.007G085200.1	AT3G49910.1	Translation protein SH3-like family protein	1	146	12	0.082	5
Potri.005G082600.1	AT3G49910.1	Translation protein SH3-like family protein	1	146	2	0.014	2
Potri.007G086900.1	AT4G39680.1	SAP domain-containing protein	1	750	23	0.031	7
Potri.007G101600.1	AT5G63910.1	FCLY farnesylcysteine lyase	1	511	10	0.02	5
Potri.007G104000.1	AT5G64030.1	S-adenosyl-L-methionine-dependent methyltransferases superfamily protein	1	848	40	0.047	18
Potri.002G075800.1	AT2G34300.1	S-adenosyl-L-methionine-dependent methyltransferases superfamily protein	1	817	9	0.011	4
Potri.007G120400.1	AT3G22060.1	Receptor-like protein kinase-related family protein	1	242	9	0.037	2
Potri.007G144400.1	AT3G59850.1	Pectin lyase-like superfamily protein	1	391	55	0.141	8
Potri.008G029900.1	AT1G07790.1	HTB1 Histone superfamily protein	1	139	5	0.036	5
Potri.004G091200.1	AT3G45980.1	H2B,HTB9 Histone superfamily protein	1	147	11	0.075	4
Potri.008G042400.1	AT1G29150.1	ATS9,RPN6 non-ATPase subunit 9	1	422	16	0.038	6
Potri.008G053100.1	AT2G28760.1	UXS6 UDP-XYL synthase 6	1	346	16	0.046	8
Potri.002G204400.1	AT3G62830.1	ATUXS2,AUD1,UXS2 NAD(P)-binding Rossmann-fold superfamily protein	1	444	13	0.029	2
Potri.006G214000.1	AT3G53520.1	ATUXS1,UXS1 UDP-glucuronic acid decarboxylase 1	0.999	429	2	0.005	1
Potri.008G059400.1	AT1G74270.1	Ribosomal protein L35Ae family protein	1	112	10	0.089	4
Potri.008G060000.1	AT3G11400.1	ATEIF3G1,EIF3G1 eukaryotic translation initiation factor 3G1	1	293	13	0.044	3
Potri.008G082100.1	AT3G12740.1	ALIS1 ALA-interacting subunit 1	1	350	7	0.02	4
Potri.008G084400.1	AT1G79550.1	PGK phosphoglycerate kinase	1	401	114	0.284	20
Potri.010G171600.1	AT1G79550.1	PGK phosphoglycerate kinase	1	401	26	0.065	8
Potri.008G084500.1	AT3G12780.1	PGK1 phosphoglycerate kinase 1	1	481	61	0.127	15
Potri.008G106400.1	AT3G01420.1	ALPHA-DOX1,DIOX1,DOX1,PADOX-1 Peroxidase superfamily protein	1	642	12	0.019	6
Potri.008G108000.1	AT3G16910.1	AAE7,ACN1 acyl-activating enzyme 7	1	665	5	0.008	3
Potri.008G110100.1	AT5G08180.1	Ribosomal protein L7Ae/L30e/S12e/Gadd45 family protein	1	155	18	0.116	3
Potri.008G120000.1	AT1G68560.1	ATXYL1,TRG1,XYL1 alpha-xylosidase 1	1	931	127	0.136	17
Potri.010G125800.1	AT1G68560.1	ATXYL1,TRG1,XYL1 alpha-xylosidase 1	1	928	1	0.001	1
Potri.008G125900.1	AT2G01140.1	Aldolase superfamily protein	1	391	8	0.02	3
Potri.010G117900.1	AT2G01140.1	Aldolase superfamily protein	1	391	4	0.01	2
Potri.008G126600.1	AT5G08680.1	ATP synthase alpha/beta family protein	1	559	149	0.267	7
Potri.010G116600.1	AT5G08680.1	ATP synthase alpha/beta family protein	1	558	74	0.133	7
Potri.008G126900.1	AT1G15130.1	Endosomal targeting BRO1-like domain-containing protein	1	869	13	0.015	6
Potri.008G130300.1	AT2G01470.1	ATSEC12,STL2P SEC12P-like 2 protein	1	399	8	0.02	4
Potri.008G131800.1	AT1G23170.2	Protein of unknown function DUF2359, transmembrane	1	567	20	0.035	6
Potri.010G110500.1	AT1G23170.2	Protein of unknown function DUF2359, transmembrane	1	594	7	0.012	2
Potri.008G132100.1	AT2G01600.1	ENTH/ANTH/VHS superfamily protein	1	562	4	0.007	2
Potri.010G110000.1	AT2G01600.1	ENTH/ANTH/VHS superfamily protein	1	558	1	0.002	1
Potri.008G141400.1	AT2G46290.1	Transducin/WD40 repeat-like superfamily protein	1	326	6	0.018	4
Potri.008G145600.1	AT5G26830.1	Threonyl-tRNA synthetase	1	715	77	0.108	29
Potri.008G147800.1	AT1G26850.1	S-adenosyl-L-methionine-dependent methyltransferases superfamily protein	1	615	41	0.067	10
Potri.005G226000.1	AT1G04430.1	S-adenosyl-L-methionine-dependent methyltransferases superfamily protein	1	613	5	0.008	3
Potri.002G036800.1	AT1G04430.1	S-adenosyl-L-methionine-dependent methyltransferases superfamily protein	1	614	5	0.008	3
Potri.008G149100.1	AT1G14410.1	ATWHY1,PTAC1,WHY1 ssDNA-binding transcriptional regulator	1	306	9	0.029	5
Potri.008G153800.1	AT3G22520.1	Unknown	1	570	10	0.018	3
Potri.008G166800.2	AT5G43330.1	Lactate/malate dehydrogenase family protein	1	332	113	0.34	14
Potri.008G170400.1	AT2G33410.1	RNA-binding (RRM/RBD/RNP motifs) family protein	1	456	14	0.031	5
Potri.008G177000.1	AT3G26340.1	N-terminal nucleophile aminohydrolases (Ntn hydrolases) superfamily protein	1	272	2	0.007	2
Potri.008G177200.1	AT3G50940.1	P-loop containing nucleoside triphosphate hydrolases superfamily protein	1	500	19	0.038	5
Potri.008G182300.1	AT1G24510.1	TCP-1/cpn60 chaperonin family protein	1	535	16	0.03	5
Potri.008G187000.1	AT1G70600.1	Ribosomal protein L18e/L15 superfamily protein	1	146	5	0.034	2
Potri.008G189900.1	AT1G23750.1	Nucleic acid-binding, OB-fold-like protein	1	138	3	0.022	2
Potri.017G014400.1	AT4G28440.1	Nucleic acid-binding, OB-fold-like protein	1	141	1	0.007	1
Potri.001G396100.1	AT2G33845.1	Nucleic acid-binding, OB-fold-like protein	0.999	153	1	0.007	1
Potri.008G196600.2	AT5G18800.1	Cox19-like CHCH family protein	1	107	4	0.037	2
Potri.008G197500.1	AT5G18860.1	inosine-uridine preferring nucleoside hydrolase family protein	1	901	5	0.006	2
Potri.008G197700.1	AT5G18900.1	2-oxoglutarate (2OG) and Fe(II)-dependent oxygenase superfamily protein	1	300	17	0.057	6
Potri.009G031800.2	AT2G39700.1	ATEXP4,ATEXPA4,ATHEXP ALPHA 1.6,EXPA4 expansin A4	1	262	3	0.011	2
Potri.001G240900.1	AT2G39700.1	ATEXP4,ATEXPA4,ATHEXP ALPHA 1.6,EXPA4 expansin A4	1	262	5	0.019	2
Potri.009G046500.1	AT2G29960.1	ATCYP5,CYP19-4,CYP5 cyclophilin 5	1	207	4	0.019	1
Potri.009G055400.1	AT3G63460.1	transducin family protein / WD-40 repeat family protein	1	1135	19	0.017	6
Potri.001G260900.1	AT3G63460.1	transducin family protein / WD-40 repeat family protein	1	1138	8	0.007	4
Potri.009G061600.1	AT5G13450.1	ATP5 delta subunit of Mt ATP synthase	1	249	63	0.253	11
Potri.009G062200.1	AT5G13490.1	AAC2 ADP/ATP carrier 2	1	379	104	0.274	9
Potri.001G267800.1	AT5G13490.1	AAC2 ADP/ATP carrier 2	1	389	45	0.116	5
Potri.007G139100.1	AT4G28390.1	AAC3,ATAAC3 ADP/ATP carrier 3	1	380	16	0.042	3
Potri.009G116400.1	AT4G39260.3	ATGRP8,CCR1,GR-RBP8,GRP8 cold, circadian rhythm, and RNA binding 1	1	170	10	0.059	4
Potri.004G155300.1	AT4G39260.3	ATGRP8,CCR1,GR-RBP8,GRP8 cold, circadian rhythm, and RNA binding 1	1	165	9	0.055	2
Potri.009G065800.1	AT1G74050.1	Ribosomal protein L6 family protein	1	232	18	0.078	4
Potri.001G271500.1	AT1G74050.1	Ribosomal protein L6 family protein	1	232	13	0.056	4
Potri.009G115000.1	AT3G18820.1	ATRAB7B,ATRABG3F,RAB71,RAB7B,RABG3F RAB GTPase homolog G3F	1	206	19	0.092	3
Potri.004G153400.1	AT3G18820.1	ATRAB7B,ATRABG3F,RAB71,RAB7B,RABG3F RAB GTPase homolog G3F	1	206	10	0.049	3
Potri.003G081800.1	AT1G02130.1	ARA-5,ARA5,ATRAB1B,ATRABD2A,RA-5,RABD2A RAS 5	1	203	5	0.025	3
Potri.001G182900.1	AT3G16100.1	ATRAB7D,ATRABG3C,RABG3c RAB GTPase homolog G3C	1	207	1	0.005	1
Potri.001G080400.1	AT1G02130.1	ARA-5,ARA5,ATRAB1B,ATRABD2A,RA-5,RABD2A RAS 5	1	203	8	0.039	3
Potri.003G053400.1	AT1G52280.1	AtRABG3d,RABG3d RAB GTPase homolog G3D	1	207	1	0.005	1
Potri.003G086700.1	AT2G44610.1	ATRAB6A,ATRABH1B,RAB6,RAB6A Ras-related small GTP-binding family protein	1	208	4	0.019	2
Potri.010G208900.1	AT3G46060.1	ARA-3,ARA3,ATRAB8A,ATRABE1C,RAB8A RAB GTPase homolog 8A	1	216	10	0.046	2
Potri.003G004000.1	AT3G11730.1	ATFP8,ATRABD1,RABD1 Ras-related small GTP-binding family protein	1	201	17	0.085	6
Potri.001G236100.1	AT5G59840.1	Ras-related small GTP-binding family protein	1	216	2	0.009	1
Potri.002G135500.1	AT2G44610.1	ATRAB6A,ATRABH1B,RAB6,RAB6A Ras-related small GTP-binding family protein	1	208	2	0.01	1
Potri.002G138400.2	AT1G02130.1	ARA-5,ARA5,ATRAB1B,ATRABD2A,RA-5,RABD2A RAS 5	1	203	1	0.005	1
Potri.005G198800.1	AT4G09720.1	ATRABG3A,RABG3A RAB GTPase homolog G3A	1	205	3	0.015	2
Potri.002G074400.1	AT1G43890.1	ATRAB-C1,ATRAB18,ATRABC1,RAB18,RAB18-1,RABC1 RAB GTPASE HOMOLOG B18	0.995	211	1	0.005	1
Potri.009G115400.1	AT4G34480.1	O-Glycosyl hydrolases family 17 protein	1	478	3	0.006	2
Potri.009G116000.1	AT1G79010.1	Alpha-helical ferredoxin	1	222	11	0.05	3
Potri.009G116100.1	AT4G39280.2	phenylalanyl-tRNA synthetase, putative / phenylalanine--tRNA ligase, putative	1	492	17	0.035	9
Potri.004G155000.1	AT4G39280.2	phenylalanyl-tRNA synthetase, putative / phenylalanine--tRNA ligase, putative	1	492	2	0.004	2
Potri.009G121200.1	AT2G16430.2	ATPAP10,PAP10 purple acid phosphatase 10	1	489	22	0.045	6
Potri.009G123700.1	AT2G16460.1	Protein of unknown function (DUF1640)	1	231	8	0.035	2
Potri.009G123800.1	AT2G16485.1	nucleic acid binding;zinc ion binding;DNA binding	1	1717	6	0.003	4
Potri.009G124200.1	AT4G08350.1	GTA02,GTA2 global transcription factor group A2	1	1048	13	0.012	9
Potri.009G125100.1	AT2G21250.1	NAD(P)-linked oxidoreductase superfamily protein	1	309	10	0.032	2
Potri.009G125500.1	AT4G38890.1	FMN-linked oxidoreductases superfamily protein	1	704	10	0.014	4
Potri.010G034900.1	AT1G27090.1	glycine-rich protein	1	425	12	0.028	6
Potri.010G036700.1	AT1G51980.1	Insulinase (Peptidase family M16) protein	1	506	74	0.146	17
Potri.008G193200.1	AT1G51980.1	Insulinase (Peptidase family M16) protein	1	510	18	0.035	5
Potri.010G038400.1	AT1G59900.1	AT-E1 ALPHA,E1 ALPHA pyruvate dehydrogenase complex E1 alpha subunit	1	393	3	0.008	2
Potri.010G067800.1	AT3G23510.1	Cyclopropane-fatty-acyl-phospholipid synthase	1	460	11	0.024	7
Potri.010G122500.1	AT5G38830.1	Cysteinyl-tRNA synthetase, class Ia family protein	1	532	3	0.006	2
Potri.010G126600.1	AT3G25860.1	LTA2,PLE2 2-oxoacid dehydrogenases acyltransferase family protein	1	475	6	0.013	4
Potri.010G142600.1	AT2G29290.2	NAD(P)-binding Rossmann-fold superfamily protein	1	265	3	0.011	2
Potri.010G142800.1	AT4G16260.1	Glycosyl hydrolase superfamily protein	1	372	54	0.145	9
Potri.010G146800.1	AT4G16180.2	Unknown	1	812	7	0.009	3
Potri.010G158400.1	AT1G13750.1	Purple acid phosphatases superfamily protein	1	614	6	0.01	6
Potri.010G181900.1	AT3G56190.1	ALPHA-SNAP2,ASNAP alpha-soluble NSF attachment protein 2	1	288	7	0.024	2
Potri.010G184500.1	AT3G11050.1	ATFER2,FER2 ferritin 2	1	280	19	0.068	7
Potri.016G124700.1	AT5G01600.1	ATFER1,FER1 ferretin 1	1	253	1	0.004	1
Potri.010G185600.1	AT5G05520.1	Outer membrane OMP85 family protein	1	524	10	0.019	5
Potri.010G191200.1	AT2G40010.1	Ribosomal protein L10 family protein	1	320	7	0.022	3
Potri.008G066200.1	AT2G40010.1	Ribosomal protein L10 family protein	1	322	6	0.019	1
Potri.010G192000.1	AT2G39990.1	AteIF3f,EIF2,eIF3F eukaryotic translation initiation factor 2	1	287	8	0.028	3
Potri.010G192600.1	AT2G39970.1	Mitochondrial substrate carrier family protein	1	340	3	0.009	2
Potri.010G203500.1	AT3G55440.1	ATCTIMC,CYTOTPI,TPI triosephosphate isomerase	1	254	36	0.142	4
Potri.008G056300.1	AT3G55440.1	ATCTIMC,CYTOTPI,TPI triosephosphate isomerase	1	255	8	0.031	3
Potri.010G209000.1	AT5G65750.1	2-oxoglutarate dehydrogenase, E1 component	1	1021	14	0.014	9
Potri.010G227100.1	AT3G10380.1	ATSEC8,SEC8 subunit of exocyst complex 8	1	1084	5	0.005	2
Potri.010G227700.1	AT3G10410.1	CPY,SCPL49 SERINE CARBOXYPEPTIDASE-LIKE 49	1	513	12	0.023	4
Potri.010G236500.1	AT1G66240.1	ATATX1,ATX1 homolog of anti-oxidant 1	1	85	8	0.094	3
Potri.010G242600.1	AT2G26230.1	uricase / urate oxidase / nodulin 35, putative	1	308	5	0.016	3
Potri.010G243100.1	AT5G22060.1	ATJ2,J2 DNAJ homologue 2	1	459	30	0.065	7
Potri.010G250600.1	AT1G51630.1	O-fucosyltransferase family protein	1	420	15	0.036	9
Potri.010G254400.1	AT3G54540.1	ATGCN4,GCN4 general control non-repressible 4	1	727	7	0.01	4
Potri.010G255200.1	AT5G08380.1	AGAL1,AtAGAL1 alpha-galactosidase 1	1	426	16	0.038	7
Potri.011G099400.1	AT3G14690.1	CYP72A15 cytochrome P450, family 72, subfamily A, polypeptide 15	1	518	7	0.014	4
Potri.011G110200.1	AT1G78860.1	D-mannose binding lectin protein with Apple-like carbohydrate-binding domain	1	428	3	0.007	3
Potri.011G111400.1	AT1G78870.2	UBC13A,UBC35 ubiquitin-conjugating enzyme 35	1	161	6	0.037	3
Potri.011G112200.1	AT3G15000.1	cobalt ion binding	1	413	14	0.034	3
Potri.011G119700.1	AT4G27500.1	PPI1 proton pump interactor 1	1	619	10	0.016	6
Potri.012G001500.2	AT3G22370.1	AOX1A,ATAOX1A alternative oxidase 1A	1	352	30	0.085	6
Potri.012G005500.1	AT4G27585.1	SPFH/Band 7/PHB domain-containing membrane-associated protein family	1	437	7	0.016	3
Potri.012G006800.1	AT1G05260.1	RCI3,RCI3A Peroxidase superfamily protein	1	261	33	0.126	5
Potri.012G022000.1	AT1G32790.1	CID11 CTC-interacting domain 11	1	380	8	0.021	2
Potri.012G024600.1	AT5G53560.1	ATB5-A,ATCB5-E,B5 #2,CB5-E cytochrome B5 isoform E	1	134	7	0.052	2
Potri.012G037100.1	AT1G48410.1	AGO1 Stabilizer of iron transporter SufD / Polynucleotidyl transferase	1	1062	7	0.007	1
Potri.015G029000.1	AT1G48410.1	AGO1 Stabilizer of iron transporter SufD / Polynucleotidyl transferase	1	875	3	0.003	1
Potri.012G043800.1	AT4G36480.1	ATLCB1,EMB2779,FBR11,LCB1 long-chain base1	1	485	9	0.019	3
Potri.012G049600.1	AT1G18080.1	ATARCA,RACK1A,RACK1A_AT Transducin/WD40 repeat-like superfamily protein	1	328	2	0.006	2
Potri.012G069800.1	AT3G47730.1	ABCA2,ATATH1,ATH1 ATP-binding cassette A2	1	980	53	0.054	19
Potri.012G096600.1	AT1G27400.1	Ribosomal protein L22p/L17e family protein	1	181	14	0.077	6
Potri.010G060400.1	AT1G67430.1	Ribosomal protein L22p/L17e family protein	1	178	4	0.022	2
Potri.012G108400.1	AT1G26880.1	Ribosomal protein L34e superfamily protein	1	119	12	0.101	4
Potri.012G115100.1	AT5G65260.1	RNA-binding (RRM/RBD/RNP motifs) family protein	1	226	7	0.031	4
Potri.012G123500.1	AT3G14470.1	NB-ARC domain-containing disease resistance protein	1	1140	5	0.004	2
Potri.012G126000.1	AT5G62390.1	ATBAG7,BAG7 BCL-2-associated athanogene 7	1	423	130	0.307	13
Potri.015G126800.1	AT5G62390.1	ATBAG7,BAG7 BCL-2-associated athanogene 7	1	406	74	0.182	14
Potri.012G127500.1	AT5G62350.1	Plant invertase/pectin methylesterase inhibitor superfamily protein	1	198	45	0.227	8
Potri.012G128100.1	AT5G51550.1	EXL3 EXORDIUM like 3	1	342	14	0.041	5
Potri.012G137800.1	AT3G48890.1	ATMAPR3,ATMP2,MAPR3,MSBP2 membrane-associated progesterone binding protein 3	1	215	25	0.116	5
Potri.012G142500.1	AT5G23890.1	Unknown	1	966	7	0.007	3
Potri.013G000900.1	AT3G05910.1	Pectinacetylesterase family protein	1	419	8	0.019	3
Potri.013G021300.1	AT5G27600.1	ATLACS7,LACS7 long-chain acyl-CoA synthetase 7	1	695	5	0.007	2
Potri.013G035500.1	AT4G14880.1	ATCYS-3A,CYTACS1,OASA1,OLD3 O-acetylserine (thiol) lyase (OAS-TL) isoform A1	1	325	11	0.034	6
Potri.013G036100.1	AT5G28060.1	Ribosomal protein S24e family protein	1	134	10	0.075	2
Potri.008G152500.1	AT5G28060.1	Ribosomal protein S24e family protein	1	134	1	0.007	1
Potri.010G087800.1	AT5G28060.1	Ribosomal protein S24e family protein	1	134	1	0.007	1
Potri.013G040000.1	AT1G60710.1	ATB2 NAD(P)-linked oxidoreductase superfamily protein	1	348	4	0.011	3
Potri.013G046300.1	AT1G09770.1	ATCDC5,ATMYBCDC5,CDC5 cell division cycle 5	1	1070	7	0.007	5
Potri.013G058500.1	AT3G03960.1	TCP-1/cpn60 chaperonin family protein	1	545	7	0.013	5
Potri.013G059700.1	AT1G64760.1	O-Glycosyl hydrolases family 17 protein	1	478	4	0.008	3
Potri.013G067300.2	AT5G17770.1	ATCBR,CBR,CBR1 NADH:cytochrome B5 reductase 1	1	280	42	0.15	9
Potri.013G069600.1	AT3G03620.1	MATE efflux family protein	1	485	8	0.016	2
Potri.013G083600.1	AT5G05340.1	Peroxidase superfamily protein	1	322	3	0.009	2
Potri.013G085600.1	AT5G36230.1	ARM repeat superfamily protein	1	411	3	0.007	2
Potri.013G106000.1	AT4G09160.1	SEC14 cytosolic factor family protein / phosphoglyceride transfer family protein	1	623	9	0.014	4
Potri.013G117400.1	AT1G71820.1	SEC6 SEC6	1	756	3	0.004	1
Potri.019G088100.1	AT1G71820.1	SEC6 SEC6	1	758	2	0.003	1
Potri.013G118500.1	AT2G42570.1	TBL39 TRICHOME BIREFRINGENCE-LIKE 39	1	368	9	0.024	3
Potri.013G127300.1	AT2G43710.1	FAB2,SSI2 Plant stearoyl-acyl-carrier-protein desaturase family protein	1	396	3	0.008	2
Potri.008G077900.1	AT3G02630.1	Plant stearoyl-acyl-carrier-protein desaturase family protein	0.999	396	1	0.003	1
Potri.013G127800.1	AT2G43750.1	ACS1,ATCS-B,CPACS1,OASB O-acetylserine (thiol) lyase B	1	402	5	0.012	4
Potri.013G128600.2	AT5G39740.1	OLI7,RPL5B ribosomal protein L5 B	1	297	33	0.111	9
Potri.014G174000.1	AT5G39740.1	OLI7,RPL5B ribosomal protein L5 B	1	298	2	0.007	1
Potri.019G099000.1	AT5G39740.1	OLI7,RPL5B ribosomal protein L5 B	1	297	4	0.013	1
Potri.013G146000.2	AT2G20820.1	Unknown	1	101	2	0.02	2
Potri.013G152400.1	AT4G03210.1	XTH9 xyloglucan endotransglucosylase/hydrolase 9	1	294	7	0.024	2
Potri.019G125000.1	AT4G03210.1	XTH9 xyloglucan endotransglucosylase/hydrolase 9	1	296	1	0.003	1
Potri.013G157900.1	AT2G30490.1	ATC4H,C4H,CYP73A5,REF3 cinnamate-4-hydroxylase	1	505	35	0.069	14
Potri.013G158400.1	AT5G20920.1	EIF2 BETA,EMB1401 eukaryotic translation initiation factor 2 beta subunit	1	270	10	0.037	4
Potri.019G131200.1	AT5G20920.1	EIF2 BETA,EMB1401 eukaryotic translation initiation factor 2 beta subunit	1	270	13	0.048	3
Potri.013G159600.1	AT1G26910.1	RPL10B Ribosomal protein L16p/L10e family protein	1	252	6	0.024	3
Potri.019G131900.1	AT1G26910.1	RPL10B Ribosomal protein L16p/L10e family protein	1	220	1	0.005	1
Potri.014G009300.1	AT3G14470.1	NB-ARC domain-containing disease resistance protein	1	1174	2	0.002	2
Potri.014G017200.7	AT1G27450.1	APT1,ATAPT1 adenine phosphoribosyl transferase 1	1	183	16	0.087	2
Potri.014G019600.1	AT4G24220.1	AWI31,VEP1 NAD(P)-binding Rossmann-fold superfamily protein	1	390	12	0.031	4
Potri.014G032400.1	AT1G47420.1	SDH5 succinate dehydrogenase 5	1	239	9	0.038	6
Potri.014G049300.2	AT4G17520.1	Hyaluronan / mRNA binding family	1	373	14	0.038	5
Potri.002G138300.1	AT4G17520.1	Hyaluronan / mRNA binding family	0.99	360	1	0.003	1
Potri.014G053300.1	AT5G23740.1	RPS11-BETA ribosomal protein S11-beta	1	159	29	0.182	9
Potri.014G058500.1	AT3G20050.1	ATTCP-1,TCP-1 T-complex protein 1 alpha subunit	1	546	9	0.016	5
Potri.014G066300.1	AT1G65680.1	ATEXPB2,ATHEXP BETA 1.4,EXPB2 expansin B2	1	274	19	0.069	4
Potri.014G070000.1	AT4G12080.1	AHL1,ATAHL1 AT-hook motif nuclear-localized protein 1	1	324	10	0.031	4
Potri.002G148600.1	AT4G12080.1	AHL1,ATAHL1 AT-hook motif nuclear-localized protein 1	1	325	5	0.015	3
Potri.001G115800.1	AT4G12080.1	AHL1,ATAHL1 AT-hook motif nuclear-localized protein 1	0.984	336	2	0.006	1
Potri.014G076400.1	AT2G45740.1	PEX11D peroxin 11D	1	235	5	0.021	3
Potri.009G133900.1	AT2G45740.1	PEX11D peroxin 11D	0.988	151	1	0.007	1
Potri.014G079900.1	AT4G00570.1	NAD-ME2 NAD-dependent malic enzyme 2	1	607	4	0.007	3
Potri.014G112400.1	AT3G62120.1	Class II aaRS and biotin synthetases superfamily protein	1	515	21	0.041	9
Potri.014G112600.1	AT4G01810.1	Sec23/Sec24 protein transport family protein	1	872	3	0.003	2
Potri.014G114200.1	AT3G62220.1	Protein kinase superfamily protein	1	362	3	0.008	2
Potri.002G188600.1	AT3G62220.1	Protein kinase superfamily protein	1	362	1	0.003	1
Potri.007G124000.1	AT2G43230.2	Protein kinase superfamily protein	1	368	8	0.022	3
Potri.014G127300.2	AT3G05590.1	RPL18 ribosomal protein L18	1	187	8	0.043	3
Potri.013G013600.1	AT3G05590.1	RPL18 ribosomal protein L18	1	187	4	0.021	2
Potri.014G129900.1	AT1G02840.1	ATSRP34,SR1,SRP34 RNA-binding (RRM/RBD/RNP motifs) family protein	1	307	2	0.007	1
Potri.002G205000.1	AT1G02840.1	ATSRP34,SR1,SRP34 RNA-binding (RRM/RBD/RNP motifs) family protein	0.998	261	1	0.004	1
Potri.014G138100.1	AT4G02930.1	GTP binding Elongation factor Tu family protein	1	450	20	0.044	10
Potri.014G143200.2	AT5G05340.1	Peroxidase superfamily protein	1	316	28	0.089	7
Potri.014G147700.1	AT1G60710.1	ATB2 NAD(P)-linked oxidoreductase superfamily protein	1	345	4	0.012	2
Potri.002G234000.1	AT1G60690.1	NAD(P)-linked oxidoreductase superfamily protein	0.999	344	1	0.003	1
Potri.014G160000.1	AT1G04980.1	ATPDI10,ATPDIL2-2,PDI10,PDIL2-2 PDI-like 2-2	1	434	106	0.244	18
Potri.014G164900.1	AT3G07770.1	AtHsp90-6,AtHsp90.6,Hsp89.1 HEAT SHOCK PROTEIN 89.1	1	795	7	0.009	5
Potri.008G112700.1	AT2G04030.1	AtHsp90.5,CR88,EMB1956,Hsp88.1,HSP90.5 Chaperone protein htpG family protein	1	791	6	0.008	3
Potri.014G169400.1	AT2G04350.1	LACS8 AMP-dependent synthetase and ligase family protein	1	731	10	0.014	6
Potri.014G172200.1	AT4G12650.1	Endomembrane protein 70 protein family	1	654	6	0.009	2
Potri.014G177100.1	AT3G07480.1	2Fe-2S ferredoxin-like superfamily protein	1	152	4	0.026	3
Potri.014G179000.1	AT5G65940.1	CHY1 beta-hydroxyisobutyryl-CoA hydrolase 1	1	383	4	0.01	2
Potri.015G003300.1	AT3G49470.1	NACA2 nascent polypeptide-associated complex subunit alpha-like protein 2	1	225	6	0.027	3
Potri.012G006700.1	AT3G49470.1	NACA2 nascent polypeptide-associated complex subunit alpha-like protein 2	1	230	3	0.013	2
Potri.015G029500.1	AT3G16780.1	Ribosomal protein L19e family protein	1	212	6	0.028	1
Potri.012G037500.1	AT3G16780.1	Ribosomal protein L19e family protein	1	212	1	0.005	1
Potri.004G078000.1	AT3G16780.1	Ribosomal protein L19e family protein	1	210	2	0.01	1
Potri.017G140800.1	AT3G16780.1	Ribosomal protein L19e family protein	1	209	6	0.029	5
Potri.015G029800.2	AT1G17880.1	ATBTF3,BTF3 basic transcription factor 3	1	163	7	0.043	4
Potri.012G037900.1	AT1G17880.1	ATBTF3,BTF3 basic transcription factor 3	1	163	6	0.037	1
Potri.015G030600.1	AT3G17810.1	PYD1 pyrimidine 1	1	425	3	0.007	2
Potri.015G034700.1	AT5G37600.1	ATGLN1;1,ATGSR1,GLN1;1,GSR 1 glutamine synthase clone R1	1	356	14	0.039	2
Potri.005G093200.1	AT1G66200.1	ATGSR2,GSR2 glutamine synthase clone F11	1	356	7	0.02	3
Potri.012G043900.1	AT5G37600.1	ATGLN1;1,ATGSR1,GLN1;1,GSR 1 glutamine synthase clone R1	1	356	3	0.008	1
Potri.017G131100.1	AT5G37600.1	ATGLN1;1,ATGSR1,GLN1;1,GSR 1 glutamine synthase clone R1	1	356	1	0.003	1
Potri.008G200100.1	AT5G35630.1	ATGSL1,GLN2,GS2 glutamine synthetase 21	0.999	432	1	0.002	1
Potri.015G073100.1	AT5G40200.1	DegP9 DegP protease 9	1	556	5	0.009	2
Potri.015G082900.1	AT2G42490.1	Copper amine oxidase family protein	1	777	5	0.006	4
Potri.015G087800.1	AT5G63180.1	Pectin lyase-like superfamily protein	1	424	29	0.068	2
Potri.015G088300.1	AT5G63190.1	MA3 domain-containing protein	1	713	2	0.003	2
Potri.015G090900.1	AT4G24820.1	26S proteasome, regulatory subunit Rpn7;Proteasome component (PCI) domain	1	386	9	0.023	6
Potri.015G094700.1	AT3G48530.1	KING1 SNF1-related protein kinase regulatory subunit gamma 1	1	426	3	0.007	2
Potri.015G105600.1	AT5G61970.1	signal recognition particle-related / SRP-related	1	643	10	0.016	4
Potri.015G112900.2	AT1G72370.1	AP40,P40,RP40,RPSAA 40s ribosomal protein SA	1	312	5	0.016	4
Potri.003G071200.1	AT3G04770.2	RPSAb 40s ribosomal protein SA B	1	316	2	0.006	2
Potri.015G127200.1	AT4G25240.1	SKS1 SKU5 similar 1	1	595	16	0.027	5
Potri.015G129800.1	AT5G62300.1	Ribosomal protein S10p/S20e family protein	1	123	10	0.081	2
Potri.015G131100.1	AT2G36530.1	ENO2,LOS2 Enolase	1	445	82	0.184	16
Potri.006G116800.1	AT2G36530.1	ENO2,LOS2 Enolase	1	445	29	0.065	11
Potri.012G057500.1	AT1G74030.1	ENO1 enolase 1	1	430	2	0.005	2
Potri.001G357700.1	AT2G34680.1	AIR9 Outer arm dynein light chain 1 protein	1	1707	2	0.001	2
Potri.015G132700.1	AT5G62200.1	Embryo-specific protein 3, (ATS3)	1	188	6	0.032	3
Potri.015G135800.1	AT4G25500.1	AT-SRP40,ATRSP35,ATRSP40,RSP35 arginine/serine-rich splicing factor 35	1	401	6	0.015	4
Potri.015G143300.1	AT4G25550.1	Cleavage/polyadenylation specificity factor, 25kDa subunit	1	202	14	0.069	3
Potri.015G147500.1	AT5G52470.1	ATFBR1,ATFIB1,FBR1,FIB1,SKIP7 fibrillarin 1	1	306	53	0.173	12
Potri.016G016500.1	AT3G21790.1	UDP-Glycosyltransferase superfamily protein	1	482	3	0.006	2
Potri.016G018500.1	AT3G22200.1	GABA-T,HER1,POP2 Pyridoxal phosphate (PLP)-dependent transferases superfamily protein	1	514	20	0.039	6
Potri.016G023100.1	AT3G22330.1	ATRH53,PMH2 putative mitochondrial RNA helicase 2	1	624	11	0.018	3
Potri.016G033200.1	AT5G12250.1	TUB6 beta-6 tubulin	1	450	13	0.029	2
Potri.009G067100.1	AT5G12250.1	TUB6 beta-6 tubulin	1	446	8	0.018	2
Potri.001G464400.1	AT5G62690.1	TUB2 tubulin beta chain 2	1	445	11	0.025	3
Potri.001G272800.1	AT5G62690.1	TUB2 tubulin beta chain 2	1	445	1	0.002	1
Potri.016G040300.1	AT3G47930.1	ATGLDH,GLDH L-galactono-1,4-lactone dehydrogenase	1	603	22	0.036	9
Potri.016G043800.1	AT3G57290.1	ATEIF3E-1,ATINT6,EIF3E,INT-6,INT6,TIF3E1 eukaryotic translation initiation factor 3E	1	437	1	0.002	1
Potri.006G047600.1	AT3G57290.1	ATEIF3E-1,ATINT6,EIF3E,INT-6,INT6,TIF3E1 eukaryotic translation initiation factor 3E	1	437	2	0.005	1
Potri.016G049400.1	AT5G06860.1	ATPGIP1,PGIP1 polygalacturonase inhibiting protein 1	1	327	12	0.037	4
Potri.016G061500.1	AT1G53440.1	Leucine-rich repeat transmembrane protein kinase	1	1018	18	0.018	10
Potri.016G063200.1	AT2G37270.1	ATRPS5B,RPS5B ribosomal protein 5B	1	207	24	0.116	3
Potri.006G197700.1	AT2G37270.1	ATRPS5B,RPS5B ribosomal protein 5B	1	208	14	0.067	4
Potri.016G066500.1	AT5G06390.1	FLA17 FASCICLIN-like arabinogalactan protein 17 precursor	1	466	4	0.009	4
Potri.016G068600.1	AT3G11820.1	AT-SYR1,ATSYP121,ATSYR1,PEN1,SYP121,SYR1 syntaxin of plants 121	1	302	3	0.01	2
Potri.016G068800.1	AT5G16280.1	Tetratricopeptide repeat (TPR)-like superfamily protein	1	1290	7	0.005	6
Potri.016G069100.1	AT3G05680.1	EMB2016 embryo defective 2016	1	2188	4	0.002	2
Potri.016G076500.1	AT5G39850.1	Ribosomal protein S4	1	197	12	0.061	1
Potri.006G209700.1	AT5G39850.1	Ribosomal protein S4	1	197	4	0.02	1
Potri.011G094500.1	AT5G39850.1	Ribosomal protein S4	1	197	2	0.01	2
Potri.016G088200.1	AT3G09740.1	ATSYP71,SYP71 syntaxin of plants 71	1	265	5	0.019	3
Potri.016G091200.1	AT5G03290.1	IDH-V isocitrate dehydrogenase V	1	363	19	0.052	4
Potri.016G110000.1	AT2G38010.1	Neutral/alkaline non-lysosomal ceramidase	1	786	6	0.008	3
Potri.016G118700.1	AT3G08950.1	electron transport SCO1/SenC family protein	1	327	4	0.012	2
Potri.016G120100.1	AT4G33070.1	Thiamine pyrophosphate dependent pyruvate decarboxylase family protein	1	605	5	0.008	3
Potri.016G124100.1	AT5G58420.1	Ribosomal protein S4 (RPS4A) family protein	1	263	4	0.015	2
Potri.006G103700.1	AT5G07090.1	Ribosomal protein S4 (RPS4A) family protein	1	263	8	0.03	2
Potri.013G011000.1	AT5G07090.1	Ribosomal protein S4 (RPS4A) family protein	1	263	6	0.023	2
Potri.016G131900.1	AT5G01760.1	ENTH/VHS/GAT family protein	1	703	2	0.003	2
Potri.016G143700.1	AT5G01010.2	Unknown	1	435	5	0.011	2
Potri.017G001200.1	AT2G44100.1	AT-GDI1,ATGDI1,GDI1 guanosine nucleotide diphosphate dissociation inhibitor 1	1	454	10	0.022	5
Potri.017G017400.2	AT2G20530.1	ATPHB6,PHB6 prohibitin 6	1	290	30	0.103	8
Potri.007G134700.1	AT2G20530.1	ATPHB6,PHB6 prohibitin 6	1	290	30	0.103	6
Potri.017G033200.1	AT4G10320.1	tRNA synthetase class I (I, L, M and V) family protein	1	1183	3	0.003	2
Potri.017G054300.1	AT2G32720.1	ATCB5-B,B5 #4,CB5-B cytochrome B5 isoform B	1	134	2	0.015	2
Potri.017G070200.1	AT5G40760.1	G6PD6 glucose-6-phosphate dehydrogenase 6	1	514	2	0.004	2
Potri.017G081000.1	AT4G14960.2	TUA6 Tubulin/FtsZ family protein	1	451	52	0.115	3
Potri.009G085100.1	AT1G04820.1	TOR2,TUA4 tubulin alpha-4 chain	1	451	35	0.078	3
Potri.001G004600.1	AT5G19770.1	TUA3 tubulin alpha-3	1	450	28	0.062	4
Potri.003G220300.1	AT5G19770.1	TUA3 tubulin alpha-3	1	450	8	0.018	2
Potri.019G036000.1	AT5G19780.1	TUA5 tubulin alpha-5	0.999	449	3	0.007	1
Potri.017G092000.1	AT3G29360.1	UDP-glucose 6-dehydrogenase family protein	1	481	9	0.019	4
Potri.017G100800.1	AT3G62870.1	Ribosomal protein L7Ae/L30e/S12e/Gadd45 family protein	1	258	2	0.008	1
Potri.017G124300.1	AT1G23170.2	Protein of unknown function DUF2359, transmembrane	1	604	16	0.026	3
Potri.017G136300.1	AT5G37510.1	CI76,EMB1467 NADH-ubiquinone dehydrogenase, mitochondrial, putative	1	739	5	0.007	2
Potri.017G141100.1	AT1G17880.1	ATBTF3,BTF3 basic transcription factor 3	1	155	23	0.148	6
Potri.017G142800.1	AT5G23980.1	ATFRO4,FRO4 ferric reduction oxidase 4	1	685	12	0.018	2
Potri.017G144700.1	AT5G17310.2	AtUGP2,UGP2 UDP-glucose pyrophosphorylase 2	1	469	7	0.015	3
Potri.004G074400.1	AT5G17310.2	AtUGP2,UGP2 UDP-glucose pyrophosphorylase 2	1	469	5	0.011	3
Potri.018G003100.1	AT4G16130.1	ARA1,ATISA1,ISA1 arabinose kinase	1	990	8	0.008	4
Potri.018G018400.1	AT5G10840.1	Endomembrane protein 70 protein family	1	639	20	0.031	2
Potri.018G020600.1	AT2G24270.4	ALDH11A3 aldehyde dehydrogenase 11A3	1	498	2	0.004	2
Potri.018G031400.1	AT5G25450.1	Cytochrome bd ubiquinol oxidase, 14kDa subunit	1	122	15	0.123	4
Potri.006G250000.1	AT5G25450.1	Cytochrome bd ubiquinol oxidase, 14kDa subunit	1	122	9	0.074	3
Potri.018G037700.1	AT1G56450.1	PBG1 20S proteasome beta subunit G1	0.999	244	1	0.004	1
Potri.006G242000.1	AT1G56450.1	PBG1 20S proteasome beta subunit G1	0.995	244	1	0.004	1
Potri.018G039800.1	AT5G11560.1	catalytics	1	985	16	0.016	6
Potri.018G055700.1	AT4G26210.1	Mitochondrial ATP synthase subunit G protein	1	122	3	0.025	2
Potri.018G057600.1	AT2G19770.1	PRF5 profilin 5	1	131	2	0.015	2
Potri.018G067800.1	AT2G19480.3	NAP1;2,NFA02,NFA2 nucleosome assembly protein 1;2	1	381	11	0.029	3
Potri.006G148600.2	AT2G19480.3	NAP1;2,NFA02,NFA2 nucleosome assembly protein 1;2	1	377	5	0.013	2
Potri.018G070100.1	AT2G19740.1	Ribosomal protein L31e family protein	1	120	3	0.025	2
Potri.009G064100.1	AT2G19740.1	Ribosomal protein L31e family protein	1	122	3	0.025	1
Potri.018G079300.2	AT5G45130.1	ATRAB-F2A,ATRAB5A,ATRABF2A,RAB-F2A,RAB5A,RABF2A,RHA1 RAB homolog 1	1	199	28	0.141	9
Potri.003G054900.2	AT4G19640.1	ARA-7,ARA7,ATRAB-F2B,ATRAB5B,ATRABF2B,RAB-F2B,RABF2B Ras-related small GTP-binding family protein	1	200	9	0.045	4
Potri.004G226400.1	AT1G09630.1	ATRAB-A2A,ATRAB11C,ATRABA2A,RAB-A2A,RAB11c RAB GTPase 11C	1	215	9	0.042	3
Potri.019G092500.1	AT5G60860.1	AtRABA1f,RABA1f RAB GTPase homolog A1F	1	216	3	0.014	3
Potri.001G374000.1	AT5G60860.1	AtRABA1f,RABA1f RAB GTPase homolog A1F	1	215	3	0.014	2
Potri.015G113000.1	AT5G45130.1	ATRAB-F2A,ATRAB5A,ATRABF2A,RAB-F2A,RAB5A,RABF2A,RHA1 RAB homolog 1	1	200	5	0.025	3
Potri.007G096000.1	AT5G65270.1	AtRABA4a,RABA4a RAB GTPase homolog A4A	0.999	223	1	0.004	1
Potri.008G035800.1	AT3G54840.1	ARA-6,ARA6,ATRAB5C,ATRABF1,RABF1 Ras-related small GTP-binding family protein	0.998	202	6	0.03	1
Potri.006G015400.1	AT5G47520.1	AtRABA5a,RABA5a RAB GTPase homolog A5A	0.995	225	1	0.004	1
Potri.004G060500.1	AT4G18800.1	ATHSGBP,ATRAB11B,ATRABA1D,RABA1d RAB GTPase homolog A1D	0.974	218	2	0.009	1
Potri.018G081300.1	AT3G24550.1	ATPERK1,PERK1 proline extensin-like receptor kinase 1	1	672	21	0.031	7
Potri.018G082500.1	AT5G19550.1	AAT2,ASP2 aspartate aminotransferase 2	1	407	17	0.042	7
Potri.006G241600.1	AT5G11520.1	ASP3,YLS4 aspartate aminotransferase 3	1	449	3	0.007	3
Potri.018G082900.2	AT4G29010.1	AIM1 Enoyl-CoA hydratase/isomerase family	1	724	44	0.061	13
Potri.018G086700.1	AT1G79750.1	ATNADP-ME4,NADP-ME4 NADP-malic enzyme 4	1	591	10	0.017	8
Potri.018G088300.1	AT4G29130.1	ATHXK1,GIN2,HXK1 hexokinase 1	1	498	37	0.074	9
Potri.001G190400.1	AT2G19860.1	ATHXK2,HXK2 hexokinase 2	1	494	2	0.004	2
Potri.018G092100.1	Potri.018G0	AR2,ATR2 P450 reductase 21	1	714	6	0.008	2
Potri.006G167200.1	AT4G30210.2	AR2,ATR2 P450 reductase 2	1	712	3	0.004	1
Potri.018G092200.1	AT4G30220.1	RUXF small nuclear ribonucleoprotein F	1	88	4	0.045	2
Potri.018G106800.2	AT4G30920.1	Cytosol aminopeptidase family protein	1	582	45	0.077	13
Potri.018G140300.1	AT3G13580.1	Ribosomal protein L30/L7 family protein	1	288	63	0.219	4
Potri.006G073200.2	AT2G44120.2	Ribosomal protein L30/L7 family protein	1	244	33	0.135	4
Potri.010G250900.1	AT3G13580.1	Ribosomal protein L30/L7 family protein	1	244	3	0.012	1
Potri.008G008000.1	AT3G13580.1	Ribosomal protein L30/L7 family protein	1	243	8	0.033	3
Potri.018G141000.1	AT3G23750.1	Leucine-rich repeat protein kinase family protein	1	929	3	0.003	2
Potri.010G103000.1	AT1G66150.1	TMK1 transmembrane kinase 1	1	930	3	0.003	2
Potri.006G073900.1	AT3G23750.1	Leucine-rich repeat protein kinase family protein	1	931	1	0.001	1
Potri.018G143600.2	AT4G25850.1	ORP4B OSBP(oxysterol binding protein)-related protein 4B	1	381	5	0.013	2
Potri.019G055000.1	AT3G03340.1	UNE6 LUC7 related protein	1	413	5	0.012	3
Potri.019G076100.1	AT1G22840.1	ATCYTC-A,CYTC-1 CYTOCHROME C-1	1	113	7	0.062	2
Potri.019G088600.1	AT5G09360.1	LAC14 laccase 14	1	567	54	0.095	7
Potri.019G088500.1	AT5G09360.1	LAC14 laccase 14	1	567	14	0.025	2
Potri.019G096900.1	AT2G43770.1	Transducin/WD40 repeat-like superfamily protein	1	345	3	0.009	2
Potri.019G124400.2	AT1G73325.1	Kunitz family trypsin and protease inhibitor protein	1	202	7	0.035	2
Potri.T035000.1	AT3G62760.1	ATGSTF13 Glutathione S-transferase family protein	1	217	4	0.018	3
Potri.T051700.1	AT2G26560.1	PLA IIA,PLA2A,PLP2 phospholipase A 2A	1	418	25	0.06	6
Potri.T059700.1	AT2G01970.1	Endomembrane protein 70 protein family	1	592	5	0.008	2
Potri.004G075500.1	AT5G37310.1	Endomembrane protein 70 protein family	1	600	3	0.005	1
Potri.T093900.1	AT5G57655.2	xylose isomerase family protein	1	483	67	0.139	18
Potri.001G353900.1	AT4G18100.1	Ribosomal protein L32e	1	133	1	0.008	1
Potri.002G219200.1	AT2G04520.1	Nucleic acid-binding, OB-fold-like protein	1	145	3	0.021	2
Potri.003G098400.1	AT5G45620.1	Proteasome component (PCI) domain protein	1	386	7	0.018	2
Potri.003G125800.1	AT5G41240.1	ATGSTT2,GST10B,GSTT2 glutathione S-transferase THETA 2	1	243	4	0.016	2
Potri.003G151600.1	AT5G51220.1	ubiquinol-cytochrome C chaperone family protein	1	291	3	0.01	2
Potri.005G083000.1	AT5G10020.1	Leucine-rich receptor-like protein kinase family protein	1	1053	2	0.002	2
Potri.006G155700.1	AT4G13360.1	ATP-dependent caseinolytic (Clp) protease/crotonase family protein	1	431	1	0.002	1
Potri.009G123100.1	AT4G34640.1	ERG9,SQS1 squalene synthase 1	1	413	3	0.007	2
Potri.010G011000.1	AT4G15940.1	Fumarylacetoacetate (FAA) hydrolase family	1	275	5	0.018	2
Potri.012G086600.2	AT4G29390.1	Ribosomal protein S30 family protein	1	62	2	0.032	1
Potri.001G183200.1	AT3G16080.1	Zinc-binding ribosomal protein family protein	1	95	1	0.011	1
Potri.001G273200.1	AT5G12190.1	RNA-binding (RRM/RBD/RNP motifs) family protein	1	125	2	0.016	1
Potri.001G332300.1	AT5G14180.1	MPL1 Myzus persicae-induced lipase 1	1	405	3	0.007	1
Potri.002G010300.1	AT1G20575.1	Nucleotide-diphospho-sugar transferases superfamily protein	1	240	3	0.013	2
Potri.002G148300.1	AT3G60820.1	PBF1 N-terminal nucleophile aminohydrolases (Ntn hydrolases) superfamily protein	1	223	7	0.031	2
Potri.002G248200.1	AT5G48580.1	FKBP15-2 FK506- and rapamycin-binding protein 15 kD-2	1	153	2	0.013	2
Potri.003G180000.1	AT1G80670.1	Transducin/WD40 repeat-like superfamily protein	1	349	2	0.006	2
Potri.004G095000.1	AT2G34260.1	transducin family protein / WD-40 repeat family protein	1	293	3	0.01	1
Potri.006G205700.1	AT3G52560.1	MMZ4,UEV1D,UEV1D-4 ubiquitin E2 variant 1D-4	1	146	1	0.007	1
Potri.008G082800.1	AT1G16350.1	Aldolase-type TIM barrel family protein	1	501	1	0.002	1
Potri.010G099900.1	AT2G02050.1	NADH-ubiquinone oxidoreductase B18 subunit, putative	1	101	2	0.02	2
Potri.011G158500.1	AT1G11770.1	FAD-binding Berberine family protein	1	535	3	0.006	2
Potri.012G034800.1	AT2G41620.1	Nucleoporin interacting component (Nup93/Nic96-like) family protein	1	863	2	0.002	2
Potri.012G104500.1	AT5G23670.1	LCB2 long chain base2	1	489	1	0.002	1
Potri.001G308600.1	AT1G07650.1	Leucine-rich repeat transmembrane protein kinase	1	1006	2	0.002	2
Potri.002G007300.1	AT5G24318.1	O-Glycosyl hydrolases family 17 protein	1	460	5	0.011	1
Potri.004G217400.1	AT5G56940.1	Ribosomal protein S16 family protein	1	136	1	0.007	1
Potri.005G026000.1	AT5G27700.1	Ribosomal protein S21e	1	82	3	0.037	1
Potri.006G140000.1	AT1G19130.1	Unknown	1	189	3	0.016	2
Potri.006G263200.1	AT2G25110.1	AtSDF2,ATSDL,SDF2 stromal cell-derived factor 2-like protein precursor	1	216	2	0.009	1
Potri.007G054100.1	AT2G23070.1	Protein kinase superfamily protein	1	411	3	0.007	1
Potri.008G038700.1	AT2G01720.1	Ribophorin I	1	469	2	0.004	1
Potri.012G077100.1	AT5G62575.2	Unknown	1	144	1	0.007	1
Potri.013G160500.1	AT5G58270.1	ATATM3,ATM3,STA1 ABC transporter of the mitochondrion 3	1	762	3	0.004	2
Potri.013G161500.1	AT5G10860.1	Cystathionine beta-synthase (CBS) family protein	1	209	6	0.029	2
Potri.014G122600.1	AT3G62600.1	ATERDJ3B,ERDJ3B DNAJ heat shock family protein	1	349	3	0.009	1
Potri.016G029200.1	AT1G65440.2	GTB1 global transcription factor group B1	1	1691	1	0.001	1
Potri.018G004000.1	AT4G26000.1	PEP RNA-binding KH domain-containing protein	1	460	3	0.007	2
Potri.001G011300.1	AT3G49120.1	ATPCB,ATPERX34,PERX34,PRX34,PRXCB peroxidase CB	1	343	5	0.015	1
Potri.001G179200.1	AT1G52360.1	Coatomer, beta\' subunit	1	922	2	0.002	2
Potri.001G360800.1	AT5G55480.1	SVL1 SHV3-like 1	1	754	2	0.003	1
Potri.002G205500.1	AT2G47800.1	ATMRP4,EST3,MRP4 multidrug resistance-associated protein 4	1	1508	2	0.001	1
Potri.008G065300.1	AT3G11270.1	MEE34 Mov34/MPN/PAD-1 family protein	1	310	2	0.006	2
Potri.008G155500.1	AT3G22630.1	PBD1,PRCGB 20S proteasome beta subunit D1	1	209	2	0.01	1
Potri.010G045100.1	AT1G70580.1	AOAT2,GGT2 alanine-2-oxoglutarate aminotransferase 2	1	481	1	0.002	1
Potri.010G207600.1	AT5G59613.1	Unknown	1	56	1	0.018	1
Potri.012G061000.1	AT3G18480.1	AtCASP,CASP CCAAT-displacement protein alternatively spliced product	1	689	2	0.003	1
Potri.018G075900.1	AT4G18670.1	Leucine-rich repeat (LRR) family protein	1	509	1	0.002	1
Potri.001G347900.1	AT5G14580.1	polyribonucleotide nucleotidyltransferase, putative	1	961	1	0.001	1
Potri.003G224000.1	AT2G32080.2	PUR ALPHA-1 purin-rich alpha 1	1	302	2	0.007	1
Potri.009G110800.2	AT2G16060.1	AHB1,ARATH GLB1,ATGLB1,GLB1,HB1,NSHB1 hemoglobin 1	1	116	1	0.009	1
Potri.013G009500.1	AT1G09210.1	AtCRT1b,CRT1b calreticulin 1b	1	360	1	0.003	1
Potri.013G102100.1	AT3G52960.1	Thioredoxin superfamily protein	1	218	4	0.018	2
Potri.002G131400.1	AT1G47550.1	SEC3A exocyst complex component sec3A	1	886	1	0.001	1
Potri.003G038500.1	AT3G13750.1	BGAL1 beta galactosidase 1	1	872	1	0.001	1
Potri.016G009600.1	AT4G16450.1	Unknown	1	105	10	0.095	1
Potri.002G102800.1	AT1G28200.1	FIP1 FH interacting protein 1	1	290	7	0.024	2
Potri.003G173000.1	AT1G67350.1	Unknown	1	91	3	0.033	1
Potri.006G189300.1	AT5G35160.2	Endomembrane protein 70 protein family	1	657	1	0.002	1
Potri.006G232000.1	AT4G29480.1	Mitochondrial ATP synthase subunit G protein	1	122	3	0.025	2
Potri.013G154300.1	AT1G06950.1	ATTIC110,TIC110 translocon at the inner envelope membrane of chloroplasts 110	1	1014	1	0.001	1
Potri.014G054400.1	AT4G00026.1	Unknown	1	306	3	0.01	1
Potri.001G001100.1	AT2G03090.1	ATEXP15,ATEXPA15,ATHEXP ALPHA 1.3,EXP15,EXPA15 expansin A15	1	234	1	0.004	1
Potri.011G122100.1	AT4G27450.1	Aluminium induced protein with YGL and LRDR motifs	1	255	2	0.008	1
Potri.002G070200.1	AT1G76940.1	RNA-binding (RRM/RBD/RNP motifs) family protein	1	250	2	0.008	2
Potri.005G176700.1	AT1G21880.2	LYM1 lysm domain GPI-anchored protein 1 precursor	1	412	4	0.01	2
Potri.013G078100.1	AT5G16660.1	Unknown	1	162	3	0.019	2
Potri.007G045400.1	AT2G23420.1	NAPRT2 nicotinate phosphoribosyltransferase 2	1	559	2	0.004	1
Potri.008G072500.1	AT2G40290.1	Eukaryotic translation initiation factor 2 subunit 1	0.999	343	9	0.026	1
Potri.011G079700.1	AT5G46290.1	KAS I,KAS1 3-ketoacyl-acyl carrier protein synthase I	0.999	466	1	0.002	1
Potri.003G167700.1	AT5G13120.1	ATCYP20-2,CYP20-2 cyclophilin 20-2	0.999	264	2	0.008	2
Potri.003G178200.1	AT3G24170.1	ATGR1,GR1 glutathione-disulfide reductase	0.999	498	1	0.002	1
Potri.003G222400.1	AT3G13470.1	TCP-1/cpn60 chaperonin family protein	0.999	607	3	0.005	1
Potri.005G126200.1	AT4G36750.1	Quinone reductase family protein	0.999	253	2	0.008	1
Potri.008G147200.1	AT1G23820.1	SPDS1 spermidine synthase 1	0.999	361	6	0.017	1
Potri.012G036200.1	AT5G23250.1	Succinyl-CoA ligase, alpha subunit	0.999	339	1	0.003	1
Potri.013G015300.1	AT3G05560.1	Ribosomal L22e protein family	0.999	124	1	0.008	1
Potri.014G128800.1	AT3G05560.1	Ribosomal L22e protein family	0.999	122	3	0.025	1
Potri.015G000600.1	AT5G24650.1	Mitochondrial import inner membrane translocase subunit Tim17/Tim22/Tim23 family protein	0.999	260	4	0.015	1
Potri.015G098600.1	AT3G48680.1	GAMMA CAL2 gamma carbonic anhydrase-like 2	0.999	251	2	0.008	1
Potri.016G071900.1	AT3G52500.1	Eukaryotic aspartyl protease family protein	0.999	497	5	0.01	2
Potri.006G253100.1	AT5G11170.1	DEAD/DEAH box RNA helicase family protein	0.999	428	3	0.007	2
Potri.014G091200.1	AT2G46170.1	Reticulon family protein	0.999	251	5	0.02	1
Potri.002G249300.1	AT3G25290.1	Auxin-responsive family protein	0.999	396	1	0.003	1
Potri.006G079900.1	AT5G58190.2	ECT10 evolutionarily conserved C-terminal region 10	0.999	640	2	0.003	1
Potri.012G129500.1	AT5G62260.1	AT hook motif DNA-binding family protein	0.999	350	1	0.003	1
Potri.002G107400.1	Potri.002G1	Unknown	0.999	1329	3	0.002	2
Potri.004G061500.1	AT1G06410.1	ATTPS7,ATTPSA,TPS7 trehalose-phosphatase/synthase 7	0.999	849	3	0.004	1
Potri.009G117500.1	AT2G21620.1	RD2 Adenine nucleotide alpha hydrolases-like superfamily protein	0.999	177	1	0.006	1
Potri.006G103300.1	AT3G08947.1	ARM repeat superfamily protein	0.999	870	4	0.005	1
Potri.006G266300.1	AT5G10780.2	Unknown	0.999	183	3	0.016	1
Potri.011G147700.1	AT1G33140.1	PGY2 Ribosomal protein L6 family	0.999	193	3	0.016	1
Potri.018G032400.1	AT5G11340.1	Acyl-CoA N-acyltransferases (NAT) superfamily protein	0.999	162	1	0.006	1
Potri.006G035000.1	AT3G56690.1	CIP111 Cam interacting protein 111	0.999	1082	2	0.002	1
Potri.012G062700.1	AT3G25800.1	PDF1,PP2AA2,PR 65 protein phosphatase 2A subunit A2	0.999	587	10	0.017	3
Potri.007G087800.1	AT1G64940.1	CYP89A6 cytochrome P450, family 87, subfamily A, polypeptide 6	0.999	485	2	0.004	2
Potri.001G162900.1	AT3G14290.1	PAE2 20S proteasome alpha subunit E2	0.999	237	3	0.013	1
Potri.001G234300.1	AT3G46220.1	Unknown	0.999	806	1	0.001	1
Potri.002G198000.1	AT3G62600.1	ATERDJ3B,ERDJ3B DNAJ heat shock family protein	0.999	345	3	0.009	1
Potri.001G055400.1	AT1G67350.1	Unknown	0.999	91	2	0.022	1
Potri.001G225800.1	AT3G12490.2	ATCYS6,ATCYSB,CYSB cystatin B	0.999	101	3	0.03	1
Potri.002G224600.1	AT2G05790.1	O-Glycosyl hydrolases family 17 protein	0.999	453	1	0.002	1
Potri.005G051200.1	AT4G34670.1	Ribosomal protein S3Ae	0.999	265	2	0.008	1
Potri.014G127400.1	AT4G02350.1	SEC15B exocyst complex component sec15B	0.999	806	1	0.001	1
Potri.016G110100.1	AT3G54110.1	ATPUMP1,ATUCP1,PUMP1,UCP,UCP1 plant uncoupling mitochondrial protein 1	0.999	307	1	0.003	1
Potri.017G094600.1	AT5G60980.2	Nuclear transport factor 2 (NTF2) family protein with RNA binding (RRM-RBD-RNP motifs) domain	0.999	458	3	0.007	1
Potri.004G133800.1	AT5G26360.1	TCP-1/cpn60 chaperonin family protein	0.999	556	2	0.004	2
Potri.016G034000.1	AT5G05130.1	DNA/RNA helicase protein	0.999	871	2	0.002	1
Potri.012G019200.1	AT4G27740.1	Yippee family putative zinc-binding protein	0.999	105	1	0.01	1
Potri.006G215200.1	AT3G53500.2	RSZ32 RNA-binding (RRM/RBD/RNP motifs) family protein with retrovirus zinc finger-like domain	0.999	313	4	0.013	1
Potri.003G173100.1	AT1G67360.1	Rubber elongation factor protein (REF)	0.998	231	3	0.013	1
Potri.016G023200.1	AT2G29420.1	ATGSTU7,GST25,GSTU7 glutathione S-transferase tau 7	0.998	225	3	0.013	1
Potri.001G050000.1	AT3G24170.1	ATGR1,GR1 glutathione-disulfide reductase	0.998	499	1	0.002	1
Potri.006G251600.1	AT5G11280.1	Unknown	0.998	220	1	0.005	1
Potri.012G004600.1	AT5G24650.1	Mitochondrial import inner membrane translocase subunit Tim17/Tim22/Tim23 family protein	0.998	262	2	0.008	1
Potri.002G065300.1	AT1G71695.1	Peroxidase superfamily protein	0.998	354	2	0.006	1
Potri.009G071300.1	AT4G29430.1	rps15ae ribosomal protein S15A E	0.998	129	2	0.016	1
Potri.010G116400.1	AT1G15130.1	Endosomal targeting BRO1-like domain-containing protein	0.998	861	2	0.002	1
Potri.017G080200.1	AT3G47800.1	Galactose mutarotase-like superfamily protein	0.998	358	1	0.003	1
Potri.010G061100.1	AT2G29420.1	ATGSTU7,GST25,GSTU7 glutathione S-transferase tau 7	0.998	223	5	0.022	1
Potri.009G051000.1	AT1G51510.1	Y14 RNA-binding (RRM/RBD/RNP motifs) family protein	0.997	211	1	0.005	1
Potri.006G217700.1	AT3G43540.1	Protein of unknown function (DUF1350)	0.997	419	1	0.002	1
Potri.006G198300.1	AT5G06600.2	UBP12 ubiquitin-specific protease 12	0.997	1239	2	0.002	1
Potri.016G118000.1	AT3G51840.1	ACX4,ATG6,ATSCX acyl-CoA oxidase 4	0.997	437	4	0.009	1
Potri.002G140700.1	AT4G00026.1	Unknown	0.997	306	2	0.007	1
Potri.015G007300.1	AT5G24400.1	EMB2024,PGL3 NagB/RpiA/CoA transferase-like superfamily protein	0.997	256	1	0.004	1
Potri.007G131800.1	AT3G59540.1	Ribosomal L38e protein family	0.996	69	2	0.029	1
Potri.002G003100.1	AT1G20950.1	Phosphofructokinase family protein	0.996	618	1	0.002	1
Potri.008G187600.1	AT1G60780.1	HAP13 Clathrin adaptor complexes medium subunit family protein	0.996	416	1	0.002	1
Potri.012G075600.1	AT1G74920.1	ALDH10A8 aldehyde dehydrogenase 10A8	0.996	503	1	0.002	1
Potri.014G120300.1	AT2G16760.1	Calcium-dependent phosphotriesterase superfamily protein	0.996	347	3	0.009	1
Potri.017G100000.1	AT5G38900.1	Thioredoxin superfamily protein	0.996	245	1	0.004	1
Potri.001G342500.1	AT4G15000.1	Ribosomal L27e protein family	0.996	135	3	0.022	1
Potri.014G081000.1	AT2G38040.1	CAC3 acetyl Co-enzyme a carboxylase carboxyltransferase alpha subunit	0.996	723	1	0.001	1
Potri.002G031500.1	AT1G19690.1	NAD(P)-binding Rossmann-fold superfamily protein	0.996	380	2	0.005	1
Potri.002G143000.1	AT1G02080.2	transcription regulators	0.996	2399	3	0.001	1
Potri.015G092400.1	AT1G29320.1	Transducin/WD40 repeat-like superfamily protein	0.996	522	3	0.006	2
Potri.019G121400.1	AT2G30260.1	U2B\'\' U2 small nuclear ribonucleoprotein B	0.994	233	2	0.009	1
Potri.011G148700.1	AT1G33140.1	PGY2 Ribosomal protein L6 family	0.995	248	3	0.012	1
Potri.002G105100.1	AT4G24550.2	Clathrin adaptor complexes medium subunit family protein	0.995	446	2	0.004	1
Potri.008G157500.1	AT4G14710.1	ATARD2 RmlC-like cupins superfamily protein	0.995	200	1	0.005	1
Potri.009G124600.1	AT4G34700.1	LYR family of Fe/S cluster biogenesis protein	0.995	116	2	0.017	1
Potri.004G188800.1	AT5G03740.1	HD2C,HDT3 histone deacetylase 2C	0.995	279	1	0.004	1
Potri.012G041100.1	AT3G17770.1	Dihydroxyacetone kinase	0.961	595	2	0.003	1
Potri.009G110800.1	AT2G16060.1	AHB1,ARATH GLB1,ATGLB1,GLB1,HB1,NSHB1 hemoglobin 1	0.994	189	1	0.005	1
Potri.015G051800.1	AT3G18490.1	Eukaryotic aspartyl protease family protein	0.993	533	2	0.004	1
Potri.001G255600.1	AT1G51510.1	Y14 RNA-binding (RRM/RBD/RNP motifs) family protein	0.993	222	2	0.009	1
Potri.005G091400.1	AT5G23250.1	Succinyl-CoA ligase, alpha subunit	0.993	331	3	0.009	1
Potri.010G179500.1	AT3G02630.1	Plant stearoyl-acyl-carrier-protein desaturase family protein	0.993	387	1	0.003	1
Potri.001G166100.1	AT1G17370.1	UBP1B oligouridylate binding protein 1B	0.993	426	3	0.007	1
Potri.001G199200.1	AT5G20490.1	ATXIK,XI-17,XIK Myosin family protein with Dil domain	0.993	1530	2	0.001	1
Potri.001G206700.1	AT4G33430.1	ATBAK1,ATSERK3,BAK1,ELG,RKS10,SERK3 BRI1-associated receptor kinase	0.993	609	2	0.003	1
Potri.001G258000.1	AT3G20890.1	RNA-binding (RRM/RBD/RNP motifs) family protein	0.993	257	6	0.023	1
Potri.001G282600.1	AT2G30200.1	catalytics;transferases;[acyl-carrier-protein] S-malonyltransferases;binding	0.993	330	2	0.006	1
Potri.001G288200.1	AT3G49720.1	Unknown	0.993	262	7	0.027	1
Potri.002G003600.1	AT1G20920.1	P-loop containing nucleoside triphosphate hydrolases superfamily protein	0.993	1179	1	0.001	1
Potri.002G027200.1	AT1G19910.1	ATVHA-C2,AVA-2PE,AVA-P2 ATPase, F0/V0 complex, subunit C protein	0.993	165	5	0.03	1
Potri.002G075500.1	AT1G21380.1	Target of Myb protein 1	0.993	520	2	0.004	1
Potri.002G109200.1	AT5G26780.1	SHM2 serine hydroxymethyltransferase 2	0.993	516	4	0.008	1
Potri.002G142900.1	AT2G45060.1	Uncharacterised conserved protein UCP022280	0.993	270	1	0.004	1
Potri.002G197800.1	AT3G62580.1	Late embryogenesis abundant protein (LEA) family protein	0.993	209	5	0.024	1
Potri.002G237200.1	AT5G13890.1	Family of unknown function (DUF716)	0.993	306	2	0.007	1
Potri.003G037100.1	AT3G13845.1	Unknown	0.993	68	2	0.029	1
Potri.003G038700.1	AT3G13772.1	AtTMN7,TMN7 transmembrane nine 7	0.993	644	5	0.008	1
Potri.003G099300.1	AT1G32050.1	SCAMP family protein	0.993	307	2	0.007	1
Potri.003G128200.1	AT1G63660.1	GMP synthase (glutamine-hydrolyzing), putative / glutamine amidotransferase, putative	0.993	534	2	0.004	1
Potri.003G145900.1	AT5G41970.1	Metal-dependent protein hydrolase	0.993	379	5	0.013	1
Potri.003G157100.1	AT4G20260.1	ATPCAP1,PCAP1 plasma-membrane associated cation-binding protein 1	0.993	201	5	0.025	1
Potri.004G052700.1	AT4G18465.1	RNA helicase family protein	0.993	702	3	0.004	1
Potri.004G075200.1	AT5G17330.1	GAD,GAD1 glutamate decarboxylase	0.993	498	1	0.002	1
Potri.004G075700.1	AT5G37370.1	ATSRL1 PRP38 family protein	0.993	427	2	0.005	1
Potri.004G101300.1	AT1G67140.3	SWEETIE HEAT repeat-containing protein	0.993	444	2	0.005	1
Potri.004G232600.1	AT2G02390.1	ATGSTZ1,GST18,GSTZ1 glutathione S-transferase zeta 1	0.993	225	2	0.009	1
Potri.004G235800.1	AT2G35610.1	XEG113 xyloglucanase 113	0.993	652	8	0.012	1
Potri.005G228200.1	AT1G19520.1	NFD5 pentatricopeptide (PPR) repeat-containing protein	0.993	715	4	0.006	1
Potri.006G128000.1	AT2G37170.1	PIP2;2,PIP2B plasma membrane intrinsic protein 2	0.993	285	4	0.014	1
Potri.006G147500.1	AT5G57020.1	ATNMT1,NMT1 myristoyl-CoA:protein N-myristoyltransferase	0.993	436	5	0.011	1
Potri.006G153000.1	AT4G29330.1	DER1 DERLIN-1	0.993	249	2	0.008	1
Potri.006G165000.1	AT2G37410.1	ATTIM17-2,TIM17,TIM17-2 translocase inner membrane subunit 17-2	0.993	221	2	0.009	1
Potri.006G219200.1	AT5G20650.1	COPT5 copper transporter 5	0.993	149	10	0.067	1
Potri.006G219500.1	AT2G26300.1	ATGPA1,GP ALPHA 1,GPA1 G protein alpha subunit 1	0.993	392	2	0.005	1
Potri.006G265700.1	AT5G25060.1	RNA recognition motif (RRM)-containing protein	0.993	988	3	0.003	1
Potri.007G047600.1	AT5G43060.1	Granulin repeat cysteine protease family protein	0.993	376	6	0.016	1
Potri.007G111500.1	AT1G73260.1	ATKTI1,KTI1 kunitz trypsin inhibitor 1	0.993	203	3	0.015	1
Potri.008G072600.1	AT1G09870.1	histidine acid phosphatase family protein	0.993	489	4	0.008	1
Potri.008G105300.1	AT3G06650.1	ACLB-1 ATP-citrate lyase B-1	0.993	608	2	0.003	1
Potri.008G121900.1	AT1G68300.1	Adenine nucleotide alpha hydrolases-like superfamily protein	0.993	161	2	0.012	1
Potri.008G176500.1	AT1G20350.1	ATTIM17-1,TIM17-1 translocase inner membrane subunit 17-1	0.993	214	1	0.005	1
Potri.008G177900.1	AT1G67550.1	URE urease	0.993	837	1	0.001	1
Potri.008G197300.1	AT5G18850.1	Unknown	0.993	83	5	0.06	1
Potri.008G201400.1	AT3G23600.1	alpha/beta-Hydrolases superfamily protein	0.993	240	1	0.004	1
Potri.009G079500.1	AT5G64410.1	ATOPT4,OPT4 oligopeptide transporter 4	0.993	752	1	0.001	1
Potri.009G101500.1	AT3G19280.1	ATFUT11,FUCT1,FUCTA,FUT11 fucosyltransferase 11	0.993	559	3	0.005	1
Potri.009G107200.1	AT3G50440.1	ATMES10,MES10 methyl esterase 10	0.993	289	2	0.007	1
Potri.009G113000.1	AT4G36800.1	RCE1 RUB1 conjugating enzyme 1	0.993	183	3	0.016	1
Potri.010G059000.1	AT1G67490.1	GCS1,KNF glucosidase 1	0.993	845	2	0.002	1
Potri.010G090200.1	AT3G05970.1	ATLACS6,LACS6 long-chain acyl-CoA synthetase 6	0.993	703	3	0.004	1
Potri.010G148600.1	AT5G49540.1	Rab5-interacting family protein	0.993	162	2	0.012	1
Potri.010G233400.1	AT3G52230.1	Unknown	0.993	145	4	0.028	1
Potri.010G234800.1	AT5G04600.1	RNA-binding (RRM/RBD/RNP motifs) family protein	0.993	217	3	0.014	1
Potri.012G145000.1	AT3G58660.1	Ribosomal protein L1p/L10e family	0.993	436	8	0.018	1
Potri.013G116800.1	AT4G12600.1	Ribosomal protein L7Ae/L30e/S12e/Gadd45 family protein	0.993	128	3	0.023	1
Potri.013G141100.1	ATCG00500.1	acetyl-CoA carboxylase carboxyl transferase subunit beta	0.993	120	3	0.025	1
Potri.014G155200.1	AT2G32520.1	alpha/beta-Hydrolases superfamily protein	0.993	282	4	0.014	1
Potri.015G067200.1	AT1G74790.1	catalytics	0.993	661	5	0.008	1
Potri.016G078100.1	AT3G11500.1	Small nuclear ribonucleoprotein family protein	0.993	80	2	0.025	1
Potri.016G119900.1	AT3G08960.1	ARM repeat superfamily protein	0.993	969	3	0.003	1
Potri.017G061100.1	AT1G12840.1	ATVHA-C,DET3 vacuolar ATP synthase subunit C (VATC) / V-ATPase C subunit / vacuolar proton pump C subunit (DET3)	0.993	376	3	0.008	1
Potri.017G061900.1	AT5G14030.1	translocon-associated protein beta (TRAPB) family protein	0.993	226	10	0.044	1
Potri.017G100200.2	AT2G19800.1	MIOX2 myo-inositol oxygenase 2	0.993	307	2	0.007	1
Potri.018G100400.1	AT4G30440.1	GAE1 UDP-D-glucuronate 4-epimerase 1	0.993	431	4	0.009	1
Potri.019G063500.1	AT3G26590.1	MATE efflux family protein	0.993	556	3	0.005	1
Potri.001G257500.1	AT3G20920.1	translocation protein-related	0.993	370	1	0.003	1
Potri.003G170800.1	AT1G27970.1	NTF2B nuclear transport factor 2B	0.993	123	3	0.024	1
Potri.007G008000.1	AT5G65780.1	ATBCAT-5 branched-chain amino acid aminotransferase 5 / branched-chain amino acid transaminase 5 (BCAT5)	0.993	413	3	0.007	1
Potri.010G094700.1	AT1G60200.1	splicing factor PWI domain-containing protein / RNA recognition motif (RRM)-containing protein	0.993	908	1	0.001	1
Potri.001G087300.1	AT1G64550.1	ATGCN3,GCN3 general control non-repressible 3	0.992	720	1	0.001	1
Potri.001G138400.1	AT4G17720.1	RNA-binding (RRM/RBD/RNP motifs) family protein	0.992	343	3	0.009	1
Potri.001G147300.1	AT2G38740.1	Haloacid dehalogenase-like hydrolase (HAD) superfamily protein	0.992	252	1	0.004	1
Potri.001G149300.1	AT3G10950.1	Zinc-binding ribosomal protein family protein	0.992	92	4	0.043	1
Potri.001G258900.1	AT1G50920.1	Nucleolar GTP-binding protein	0.992	677	3	0.004	1
Potri.001G270400.1	AT1G12740.1	CYP87A2 cytochrome P450, family 87, subfamily A, polypeptide 2	0.992	473	1	0.002	1
Potri.001G278900.1	AT2G30060.1	Pleckstrin homology (PH) domain superfamily protein	0.992	218	2	0.009	1
Potri.001G281300.1	AT5G58470.1	TAF15b TBP-associated factor 15B	0.992	449	1	0.002	1
Potri.001G302100.1	AT1G47128.1	RD21,RD21A Granulin repeat cysteine protease family protein	0.992	511	1	0.002	1
Potri.001G346100.1	AT3G27830.1	RPL12,RPL12-A ribosomal protein L12-A	0.992	187	2	0.011	1
Potri.001G371900.1	AT4G05390.1	ATRFNR1,RFNR1 root FNR 1	0.992	378	1	0.003	1
Potri.001G460100.1	AT1G25260.1	Ribosomal protein L10 family protein	0.992	229	2	0.009	1
Potri.001G465300.1	AT5G63890.2	ATHDH,HDH,HISN8 histidinol dehydrogenase	0.992	485	2	0.004	1
Potri.002G066000.1	AT1G43190.1	PTB3 polypyrimidine tract-binding protein 3	0.992	437	2	0.005	1
Potri.002G139700.1	AT2G44710.1	RNA-binding (RRM/RBD/RNP motifs) family protein	0.992	618	3	0.005	1
Potri.002G195200.1	AT1G02560.1	CLPP5,NCLPP1,NCLPP5 nuclear encoded CLP protease 5	0.992	300	4	0.013	1
Potri.002G201300.1	AT2G47510.1	FUM1 fumarase 1	0.992	490	3	0.006	1
Potri.002G217200.1	AT4G12770.1	Chaperone DnaJ-domain superfamily protein	0.992	978	1	0.001	1
Potri.002G242500.1	AT2G32720.1	ATCB5-B,B5 #4,CB5-B cytochrome B5 isoform B	0.992	136	4	0.029	1
Potri.003G037600.1	AT1G17620.1	Late embryogenesis abundant (LEA) hydroxyproline-rich glycoprotein family	0.992	266	1	0.004	1
Potri.003G109100.1	AT5G51430.1	EYE conserved oligomeric Golgi complex component-related / COG complex component-related	0.992	816	1	0.001	1
Potri.003G168800.1	AT1G27980.1	ATDPL1,DPL1 dihydrosphingosine phosphate lyase	0.992	502	1	0.002	1
Potri.004G036100.1	AT4G21580.1	oxidoreductase, zinc-binding dehydrogenase family protein	0.992	347	2	0.006	1
Potri.004G043700.1	AT3G58610.1	ketol-acid reductoisomerase	0.992	589	1	0.002	1
Potri.004G073700.1	AT4G25720.1	ATQC,QC,QCT glutaminyl cyclase	0.992	313	1	0.003	1
Potri.004G091300.1	AT5G40010.1	AATP1 AAA-ATPase 1	0.992	514	1	0.002	1
Potri.004G105300.1	AT5G15870.1	glycosyl hydrolase family 81 protein	0.992	716	3	0.004	1
Potri.004G158300.1	AT4G39150.1	DNAJ heat shock N-terminal domain-containing protein	0.992	332	2	0.006	1
Potri.004G160400.1	AT4G39080.1	VHA-A3 vacuolar proton ATPase A3	0.992	821	2	0.002	1
Potri.004G184500.1	AT2G27600.1	ATSKD1,SKD1,VPS4 AAA-type ATPase family protein	0.992	431	1	0.002	1
Potri.005G017400.1	AT1G56423.1	Unknown	0.992	259	1	0.004	1
Potri.005G020800.1	AT3G05710.2	ATSYP43,SYP43 syntaxin of plants 43	0.992	326	2	0.006	1
Potri.005G101300.1	AT4G16444.1	Unknown	0.992	181	1	0.006	1
Potri.005G105700.1	AT4G35785.2	RNA-binding (RRM/RBD/RNP motifs) family protein	0.992	236	2	0.008	1
Potri.005G156700.1	AT5G49700.1	Predicted AT-hook DNA-binding family protein	0.992	306	3	0.01	1
Potri.005G205300.1	AT2G30880.1	Pleckstrin homology (PH) domain-containing protein	0.992	504	1	0.002	1
Potri.005G252600.1	AT1G20696.3	HMGB3,NFD03,NFD3 high mobility group B31	0.992	159	1	0.006	1
Potri.006G008800.1	AT3G22110.1	PAC1 20S proteasome alpha subunit C1	0.992	250	2	0.008	1
Potri.006G040100.1	AT3G56740.1	Ubiquitin-associated (UBA) protein	0.992	292	1	0.003	1
Potri.006G050700.1	AT2G41790.1	Insulinase (Peptidase family M16) family protein	0.992	974	1	0.001	1
Potri.006G051900.1	AT1G01170.1	Protein of unknown function (DUF1138)	0.992	79	2	0.025	1
Potri.006G055000.1	AT3G57650.1	LPAT2 lysophosphatidyl acyltransferase 2	0.992	385	3	0.008	1
Potri.006G078900.1	AT4G04940.1	transducin family protein / WD-40 repeat family protein	0.992	910	1	0.001	1
Potri.006G102700.1	AT3G53580.1	diaminopimelate epimerase family protein	0.992	366	1	0.003	1
Potri.006G108700.1	AT2G38550.1	Transmembrane proteins 14C	0.992	377	1	0.003	1
Potri.006G118400.1	AT3G10050.1	OMR1 L-O-methylthreonine resistant 1	0.992	614	1	0.002	1
Potri.006G151600.1	AT2G19590.1	ACO1,ATACO1 ACC oxidase 1	0.992	305	2	0.007	1
Potri.006G153900.1	AT5G56680.1	EMB2755,SYNC1,SYNC1 ARATH Class II aminoacyl-tRNA and biotin synthetases superfamily protein	0.992	568	1	0.002	1
Potri.006G234100.1	AT5G11710.1	ENTH/VHS family protein	0.992	559	1	0.002	1
Potri.006G243100.1	AT5G11490.1	adaptin family protein	0.992	842	1	0.001	1
Potri.007G001000.1	AT5G23400.1	Leucine-rich repeat (LRR) family protein	0.992	594	1	0.002	1
Potri.007G018900.1	AT3G51000.1	alpha/beta-Hydrolases superfamily protein	0.992	321	2	0.006	1
Potri.007G022700.1	AT2G18230.1	AtPPa2,PPa2 pyrophosphorylase 2	0.992	259	2	0.008	1
Potri.007G029700.1	AT4G36760.1	APP1,ATAPP1 aminopeptidase P1	0.992	645	1	0.002	1
Potri.007G082000.1	AT5G10010.1	Unknown	0.992	385	1	0.003	1
Potri.007G129900.1	AT1G30890.1	Integral membrane HRF1 family protein	0.992	269	1	0.004	1
Potri.008G013200.1	AT5G64140.1	RPS28 ribosomal protein S28	0.992	65	3	0.046	1
Potri.008G074600.1	AT4G14270.1	Unknown	0.992	147	3	0.02	1
Potri.008G077000.1	AT3G03305.1	Calcineurin-like metallo-phosphoesterase superfamily protein	0.992	738	1	0.001	1
Potri.008G090800.1	AT1G14000.1	VIK VH1-interacting kinase	0.992	437	1	0.002	1
Potri.008G102200.1	AT5G49540.1	Rab5-interacting family protein	0.992	132	3	0.023	1
Potri.008G125000.1	AT2G01170.1	BAT1 bidirectional amino acid transporter 1	0.992	135	1	0.007	1
Potri.008G146400.1	AT5G62890.1	Xanthine/uracil permease family protein	0.992	534	5	0.009	1
Potri.008G151100.1	AT5G26340.1	ATSTP13,MSS1,STP13 Major facilitator superfamily protein	0.992	523	2	0.004	1
Potri.008G160600.1	AT2G23770.1	protein kinase family protein / peptidoglycan-binding LysM domain-containing protein	0.992	621	4	0.006	1
Potri.009G014700.1	AT1G07990.1	SIT4 phosphatase-associated family protein	0.992	848	1	0.001	1
Potri.009G080200.1	AT5G64430.1	Octicosapeptide/Phox/Bem1p family protein	0.992	480	2	0.004	1
Potri.010G005400.2	AT5G11240.1	transducin family protein / WD-40 repeat family protein	0.992	615	1	0.002	1
Potri.010G059100.1	AT1G24310.1	Unknown	0.992	384	1	0.003	1
Potri.010G077400.1	AT2G37230.1	Tetratricopeptide repeat (TPR)-like superfamily protein	0.992	760	1	0.001	1
Potri.010G206900.1	AT2G27490.1	ATCOAE dephospho-CoA kinase family	0.992	232	1	0.004	1
Potri.010G249900.1	AT5G49830.1	EXO84B exocyst complex component 84B	0.992	779	1	0.001	1
Potri.011G064000.1	AT5G01320.1	Thiamine pyrophosphate dependent pyruvate decarboxylase family protein	0.992	593	1	0.002	1
Potri.012G034000.1	AT5G52920.1	PKP-BETA1,PKP1,PKP2 plastidic pyruvate kinase beta subunit 1	0.992	582	1	0.002	1
Potri.012G060900.1	AT1G49030.1	PLAC8 family protein	0.992	377	3	0.008	1
Potri.012G099600.1	AT5G50530.1	CBS / octicosapeptide/Phox/Bemp1 (PB1) domains-containing protein	0.992	547	1	0.002	1
Potri.012G106500.1	AT5G13980.1	Glycosyl hydrolase family 38 protein	0.992	988	2	0.002	1
Potri.012G115900.1	AT2G37500.1	arginine biosynthesis protein ArgJ family	0.992	481	1	0.002	1
Potri.012G122100.1	AT1G79210.1	N-terminal nucleophile aminohydrolases (Ntn hydrolases) superfamily protein	0.992	78	2	0.026	1
Potri.013G008700.1	AT1G56423.1	Unknown	0.992	230	2	0.009	1
Potri.013G026700.1	AT5G27395.2	Mitochondrial inner membrane translocase complex, subunit Tim44-related protein	0.992	307	1	0.003	1
Potri.013G049100.1	AT5G18480.1	PGSIP6 plant glycogenin-like starch initiation protein 6	0.992	546	1	0.002	1
Potri.013G096600.1	AT1G71350.1	eukaryotic translation initiation factor SUI1 family protein	0.992	615	1	0.002	1
Potri.013G099800.1	AT4G10070.1	KH domain-containing protein	0.992	753	2	0.003	1
Potri.014G060900.1	AT2G45140.1	PVA12 plant VAP homolog 12	0.992	241	1	0.004	1
Potri.014G087600.1	AT4G23470.1	PLAC8 family protein	0.992	246	3	0.012	1
Potri.014G105400.1	AT5G24510.1	60S acidic ribosomal protein family	0.992	110	2	0.018	1
Potri.014G143000.1	AT2G42710.1	Ribosomal protein L1p/L10e family	0.992	397	1	0.003	1
Potri.015G038600.1	AT3G17970.1	atToc64-III,TOC64-III translocon at the outer membrane of chloroplasts 64-III	0.992	592	1	0.002	1
Potri.015G049500.1	AT1G49040.1	SCD1 stomatal cytokinesis defective / SCD1 protein (SCD1)	0.992	1198	2	0.002	1
Potri.015G056300.1	AT5G07960.1	Unknown	0.992	107	4	0.037	1
Potri.015G079500.1	AT2G04940.1	scramblase-related	0.992	345	2	0.006	1
Potri.016G019800.1	AT4G16660.1	heat shock protein 70 (Hsp 70) family protein	0.992	905	1	0.001	1
Potri.016G037900.1	AT3G57030.1	Calcium-dependent phosphotriesterase superfamily protein	0.992	375	1	0.003	1
Potri.016G094000.1	AT5G02530.1	RNA-binding (RRM/RBD/RNP motifs) family protein	0.992	115	2	0.017	1
Potri.016G116600.1	AT5G01400.1	ESP4 HEAT repeat-containing protein	0.992	1411	2	0.001	1
Potri.017G057300.1	AT1G04910.1	O-fucosyltransferase family protein	0.992	519	2	0.004	1
Potri.017G080100.1	AT3G47800.1	Galactose mutarotase-like superfamily protein	0.992	358	1	0.003	1
Potri.017G149800.1	AT4G11260.1	ATSGT1B,EDM1,ETA3,RPR1,SGT1B phosphatase-related	0.992	359	1	0.003	1
Potri.018G016800.1	AT5G10780.1	Unknown	0.992	180	2	0.011	1
Potri.018G023200.1	AT2G25270.1	Unknown	0.992	558	1	0.002	1
Potri.018G105900.1	AT4G30600.1	signal recognition particle receptor alpha subunit family protein	0.992	622	1	0.002	1
Potri.019G024000.1	AT3G06050.1	ATPRXIIF,PRXIIF peroxiredoxin IIF	0.992	203	3	0.015	1
Potri.019G065300.1	AT3G09720.1	P-loop containing nucleoside triphosphate hydrolases superfamily protein	0.992	531	1	0.002	1
Potri.019G072500.1	AT4G10070.1	KH domain-containing protein	0.992	767	1	0.001	1
Potri.001G091000.1	AT4G23895.3	Pleckstrin homology (PH) domain-containing protein	0.992	182	1	0.005	1
Potri.001G357000.1	AT4G26910.1	Dihydrolipoamide succinyltransferase	0.992	473	4	0.008	1
Potri.010G123400.1	AT1G68300.1	Adenine nucleotide alpha hydrolases-like superfamily protein	0.992	173	2	0.012	1
Potri.011G137700.1	AT4G27020.1	Unknown	0.992	526	1	0.002	1
Potri.017G085500.1	AT5G15270.1	RNA-binding KH domain-containing protein	0.992	545	2	0.004	1
Potri.010G203200.1	AT3G55460.1	SCL30 SC35-like splicing factor 30	0.992	273	1	0.004	1
Potri.011G114000.1	AT1G78380.1	ATGSTU19,GST8,GSTU19 glutathione S-transferase TAU 19	0.992	219	3	0.014	1
Potri.017G060000.1	AT4G14030.1	SBP1 selenium-binding protein 1	0.992	483	2	0.004	1
Potri.005G166000.1	AT2G07698.1	ATPase, F1 complex, alpha subunit protein	0.992	96	6	0.062	1
Potri.014G090100.1	AT5G12370.1	SEC10 exocyst complex component sec10	0.992	851	1	0.001	1
Potri.016G067100.1	AT4G28360.1	Ribosomal protein L22p/L17e family protein	0.992	278	2	0.007	1
Potri.019G072800.1	AT5G49900.1	Beta-glucosidase, GBA2 type family protein	0.986	947	1	0.001	1
Potri.004G213500.1	AT5G60760.1	P-loop containing nucleoside triphosphate hydrolases superfamily protein	0.992	741	1	0.001	1
Potri.012G006400.1	AT5G54160.1	ATOMT1,OMT1 O-methyltransferase 1	0.992	364	3	0.008	1
Potri.013G159700.1	AT3G10860.1	Cytochrome b-c1 complex, subunit 8 protein	0.992	72	3	0.042	1
Potri.018G110800.1	AT5G58070.1	ATTIL,TIL temperature-induced lipocalin	0.992	185	1	0.005	1
Potri.014G026500.1	AT5G67090.1	Subtilisin-like serine endopeptidase family protein	0.992	778	1	0.001	1
Potri.002G077700.1	AT1G21580.1	Zinc finger C-x8-C-x5-C-x3-H type family protein	0.992	1757	1	0.001	1
Potri.002G145200.1	AT2G45200.1	ATGOS12,GOS12 golgi snare 12	0.992	240	1	0.004	1
Potri.004G022900.1	AT4G21210.1	ATRP1,RP1 PPDK regulatory protein	0.992	395	1	0.003	1
Potri.005G150200.1	ATCG00500.1	acetyl-CoA carboxylase carboxyl transferase subunit beta	0.992	133	2	0.015	1
Potri.015G020200.1	AT5G53150.1	DNAJ heat shock N-terminal domain-containing protein	0.992	654	1	0.002	1
Potri.005G051100.1	AT3G22780.1	ATTSO1,TSO1 Tesmin/TSO1-like CXC domain-containing protein	0.992	769	2	0.003	1
Potri.016G083100.1	AT1G07910.1	ATRNL,RNL RNAligase	0.992	1131	1	0.001	1
Potri.001G050900.1	AT3G04280.1	ARR22,RR22 response regulator 22	0.992	334	1	0.003	1
Potri.005G057500.1	AT5G09800.1	ARM repeat superfamily protein	0.992	418	1	0.002	1
Potri.006G141700.1	AT3G45310.1	Cysteine proteinases superfamily protein	0.992	369	3	0.008	1
Potri.006G224000.1	AT5G26180.1	S-adenosyl-L-methionine-dependent methyltransferases superfamily protein	0.992	513	1	0.002	1
Potri.006G244900.1	AT2G25730.2	Unknown	0.992	2533	2	0.001	1
Potri.007G045500.1	AT4G34040.1	RING/U-box superfamily protein	0.992	567	1	0.002	1
Potri.012G072100.1	AT1G74780.1	Nodulin-like / Major Facilitator Superfamily protein	0.992	301	1	0.003	1
Potri.012G078000.1	AT3G48030.1	hypoxia-responsive family protein / zinc finger (C3HC4-type RING finger) family protein	0.992	86	2	0.023	1
Potri.013G051500.1	AT4G11150.1	emb2448,TUF,TUFF,VHA-E1 vacuolar ATP synthase subunit E1	0.992	229	1	0.004	1
Potri.013G065800.1	AT5G17860.1	CAX7 calcium exchanger 7	0.992	580	1	0.002	1
Potri.014G084200.1	AT4G00460.2	ATROPGEF3,ROPGEF3 RHO guanyl-nucleotide exchange factor 3	0.992	476	1	0.002	1
Potri.014G120100.1	AT4G02020.1	EZA1,SDG10,SWN SET domain-containing protein	0.992	888	2	0.002	1
Potri.018G096900.1	AT4G28020.1	Unknown	0.992	419	1	0.002	1
Potri.003G127100.1	AT4G11570.1	Haloacid dehalogenase-like hydrolase (HAD) superfamily protein	0.992	381	1	0.003	1
Potri.006G097400.1	AT1G23710.1	Protein of unknown function (DUF1645)	0.992	148	1	0.007	1
Potri.008G012000.1	AT5G50350.1	Unknown	0.992	586	1	0.002	1
Potri.008G156500.1	AT1G04190.1	Tetratricopeptide repeat (TPR)-like superfamily protein	0.986	334	1	0.003	1
Potri.011G025900.1	AT1G24020.1	MLP423 MLP-like protein 423	0.992	159	1	0.006	1
Potri.T142600.1	AT2G29700.1	ATPH1,PH1 pleckstrin homologue 1	0.992	235	1	0.004	1
Potri.001G061900.1	AT5G13190.1	Unknown	0.991	134	2	0.015	1
Potri.012G098400.1	AT4G24920.1	secE/sec61-gamma protein transport protein	0.991	69	8	0.116	1
Potri.004G211500.1	AT1G07990.1	SIT4 phosphatase-associated family protein	0.991	841	4	0.005	1
Potri.003G015400.1	AT1G60940.1	SNRK2-10,SNRK2.10,SRK2B SNF1-related protein kinase 2.10	0.991	361	1	0.003	1
Potri.011G144700.1	AT5G65950.1	Unknown	0.991	1208	1	0.001	1
Potri.008G083800.1	AT3G12760.1	Unknown	0.991	187	4	0.021	1
Potri.010G172500.1	AT5G13010.1	EMB3011 RNA helicase family protein	0.991	1284	1	0.001	1
Potri.014G130100.1	AT2G47710.1	Adenine nucleotide alpha hydrolases-like superfamily protein	0.991	162	5	0.031	1
Potri.017G129800.1	AT5G16620.1	ATTIC40,PDE120,TIC40 hydroxyproline-rich glycoprotein family protein	0.991	435	1	0.002	1
Potri.001G142600.1	AT5G46800.1	BOU Mitochondrial substrate carrier family protein	0.991	296	1	0.003	1
Potri.002G160800.1	AT3G61440.1	ARATH;BSAS3;1,ATCYSC1,CYSC1 cysteine synthase C1	0.991	428	1	0.002	1
Potri.010G216100.1	AT2G39260.1	binding;RNA binding	0.991	1194	1	0.001	1
Potri.002G086900.1	AT4G36020.1	CSDP1 cold shock domain protein 1	0.99	184	3	0.016	1
Potri.007G005100.1	AT5G67590.1	FRO1 NADH-ubiquinone oxidoreductase-related	0.99	159	1	0.006	1
Potri.008G008900.1	AT1G51650.1	ATP synthase epsilon chain, mitochondrial	0.99	91	1	0.011	1
Potri.012G131100.1	AT5G51740.1	Peptidase family M48 family protein	0.99	450	6	0.013	1
Potri.016G102100.1	AT2G37770.2	NAD(P)-linked oxidoreductase superfamily protein	0.99	360	5	0.014	1
Potri.017G075100.1	AT3G28480.1	Oxoglutarate/iron-dependent oxygenase	0.99	308	4	0.013	1
Potri.001G152000.1	AT3G60600.1	(AT)VAP,VAP,VAP27,VAP27-1 vesicle associated protein	0.99	241	2	0.008	1
Potri.006G139800.1	AT1G19140.1	Unknown	0.99	339	1	0.003	1
Potri.006G152500.1	AT5G56970.1	ATCKX3,CKX3 cytokinin oxidase 3	0.99	529	2	0.004	1
Potri.008G185200.1	AT3G26370.1	O-fucosyltransferase family protein	0.99	545	2	0.004	1
Potri.001G262800.1	AT2G34930.1	disease resistance family protein / LRR family protein	0.99	949	1	0.001	1
Potri.001G424500.1	AT4G27020.1	Unknown	0.99	526	1	0.002	1
Potri.002G198500.1	AT4G26300.1	emb1027 Arginyl-tRNA synthetase, class Ic	0.99	644	1	0.002	1
Potri.003G151100.1	AT5G61580.1	PFK4 phosphofructokinase 4	0.99	504	2	0.004	1
Potri.006G211100.1	AT3G11500.1	Small nuclear ribonucleoprotein family protein	0.99	80	1	0.013	1
Potri.007G057100.1	AT4G36020.1	CSDP1 cold shock domain protein 1	0.99	243	1	0.004	1
Potri.007G064000.1	AT4G35260.1	IDH-I,IDH1 isocitrate dehydrogenase 1	0.99	366	1	0.003	1
Potri.009G016000.1	AT5G22100.1	RNA cyclase family protein	0.99	376	1	0.003	1
Potri.010G162800.1	AT1G13950.1	ATELF5A-1,EIF-5A,EIF5A,ELF5A-1 eukaryotic elongation factor 5A-1	0.99	159	1	0.006	1
Potri.010G175700.1	AT4G02860.1	Phenazine biosynthesis PhzC/PhzF protein	0.99	295	1	0.003	1
Potri.011G090900.1	AT1G30450.1	ATCCC1,CCC1,HAP5 cation-chloride co-transporter 1	0.99	968	1	0.001	1
Potri.013G079600.1	AT5G16750.1	TOZ Transducin family protein / WD-40 repeat family protein	0.99	913	2	0.002	1
Potri.016G126300.1	AT3G51740.1	IMK2 inflorescence meristem receptor-like kinase 2	0.99	826	1	0.001	1
Potri.002G000200.1	AT2G39970.1	Mitochondrial substrate carrier family protein	0.99	286	1	0.003	1
Potri.003G222700.1	AT3G13460.1	ECT2 evolutionarily conserved C-terminal region 2	0.99	619	2	0.003	1
Potri.013G111400.1	AT1G35620.1	ATPDI8,ATPDIL5-2,PDI8,PDIL5-2 PDI-like 5-2	0.99	427	2	0.005	1
Potri.004G005900.1	AT4G22120.1	ERD (early-responsive to dehydration stress) family protein	0.99	805	1	0.001	1
Potri.017G153300.1	AT1G17860.1	Kunitz family trypsin and protease inhibitor protein	0.99	206	4	0.019	1
Potri.012G024700.1	AT5G53550.1	ATYSL3,YSL3 YELLOW STRIPE like 3	0.99	666	1	0.002	1
Potri.014G086100.1	AT2G45990.1	Unknown	0.99	268	2	0.007	1
Potri.010G212100.1	AT3G55200.1	Cleavage and polyadenylation specificity factor (CPSF) A subunit protein	0.99	1213	1	0.001	1
Potri.001G210900.1	AT1G09580.1	emp24/gp25L/p24 family/GOLD family protein	0.989	215	4	0.019	1
Potri.006G052800.1	Potri.006G0	AtSIP2,SIP2 seed imbibition 21	0.989	809	1	0.001	1
Potri.004G230500.1	AT2G02470.1	AL6 alfin-like 6	0.989	254	2	0.008	2
Potri.008G043800.1	AT3G52300.1	ATPQ ATP synthase D chain, mitochondrial	0.989	168	1	0.006	1
Potri.018G024600.1	AT2G25310.1	Protein of unknown function (DUF2012)	0.989	212	1	0.005	1
Potri.018G070700.1	AT5G20060.1	alpha/beta-Hydrolases superfamily protein	0.989	256	2	0.008	1
Potri.004G187800.1	AT2G44860.1	Ribosomal protein L24e family protein	0.989	168	2	0.012	1
Potri.012G108200.1	AT5G07300.1	BON2 Calcium-dependent phospholipid-binding Copine family protein	0.989	576	1	0.002	1
Potri.017G133400.1	AT5G60960.1	Pentatricopeptide repeat (PPR) superfamily protein	0.989	516	6	0.012	1
Potri.002G192400.1	AT2G47240.1	CER8,LACS1 AMP-dependent synthetase and ligase family protein1	0.988	665	1	0.002	1
Potri.010G249700.1	AT3G21215.1	RNA-binding (RRM/RBD/RNP motifs) family protein	0.988	336	1	0.003	1
Potri.014G083300.1	AT1G01710.1	Acyl-CoA thioesterase family protein	0.988	433	2	0.005	1
Potri.016G049000.1	AT3G57890.1	Tubulin binding cofactor C domain-containing protein	0.988	571	2	0.004	1
Potri.017G133600.1	AT3G14470.1	NB-ARC domain-containing disease resistance protein	0.988	1040	1	0.001	1
Potri.009G070900.1	AT3G52090.1	ATRPB13.6,NRPB11,NRPD11,NRPE11 DNA-directed RNA polymerase, RBP11-like	0.988	137	1	0.007	1
Potri.006G113900.1	AT2G38670.1	PECT1 phosphorylethanolamine cytidylyltransferase 1	0.988	424	1	0.002	1
Potri.010G024400.1	AT4G15770.1	RNA binding	0.988	187	1	0.005	1
Potri.004G206600.1	AT2G17230.1	EXL5 EXORDIUM like 5	0.987	356	5	0.014	1
Potri.010G156900.1	AT1G26340.1	ATCB5-A,B5 #6,CB5-A cytochrome B5 isoform A	0.987	132	1	0.008	1
Potri.017G087700.1	AT5G39510.1	ATVTI11,ATVTI1A,SGR4,VTI11,VTI1A,ZIG,ZIG1 Vesicle transport v-SNARE family protein	0.987	220	4	0.018	1
Potri.002G093100.1	AT4G08685.1	SAH7 Pollen Ole e 1 allergen and extensin family protein	0.987	159	2	0.013	1
Potri.001G151800.1	AT5G47120.1	ATBI-1,ATBI1,BI-1,BI1 BAX inhibitor 1	0.986	248	3	0.012	1
Potri.004G123900.1	AT3G28720.1	Unknown	0.986	681	2	0.003	1
Potri.007G080900.1	AT4G39520.1	GTP-binding protein-related	0.986	368	4	0.011	1
Potri.008G002400.1	AT5G63670.1	SPT42 SPT4 homolog 2	0.986	116	2	0.017	1
Potri.005G125000.1	AT4G36660.1	Protein of unknown function (DUF1195)	0.986	171	3	0.018	1
Potri.006G014900.2	AT3G02870.1	VTC4 Inositol monophosphatase family protein	0.986	270	2	0.007	1
Potri.017G101200.1	AT5G15750.1	Alpha-L RNA-binding motif/Ribosomal protein S4 family protein	0.986	182	2	0.011	1
Potri.002G009000.1	AT1G20696.3	HMGB3,NFD03,NFD3 high mobility group B3	0.986	152	1	0.007	1
Potri.002G107600.1	AT1G27530.1	Unknown	0.986	174	3	0.017	1
Potri.004G075900.1	AT3G02720.1	Class I glutamine amidotransferase-like superfamily protein	0.985	405	1	0.002	1
Potri.009G066400.1	AT5G19485.1	transferases;nucleotidyltransferases	0.985	512	1	0.002	1
Potri.012G129200.1	AT4G25340.1	ATFKBP53,FKBP53 FK506 BINDING PROTEIN 53	0.985	500	1	0.002	1
Potri.005G101600.1	AT4G35560.1	Transducin/WD40 repeat-like superfamily protein	0.985	1049	3	0.003	1
Potri.006G056900.1	AT3G57785.1	Unknown	0.985	135	1	0.007	1
Potri.004G127400.1	AT5G39570.1	Unknown	0.985	415	2	0.005	1
Potri.007G131700.1	AT3G20320.1	TGD2 trigalactosyldiacylglycerol2	0.985	384	3	0.008	1
Potri.001G247700.1	AT2G29570.1	ATPCNA2,PCNA2 proliferating cell nuclear antigen 2	0.985	268	2	0.007	1
Potri.002G016300.1	AT1G20330.1	CVP1,FRL1,SMT2 sterol methyltransferase 2	0.984	364	1	0.003	1
Potri.002G060200.1	AT1G06530.1	Tropomyosin-related	0.984	303	1	0.003	1
Potri.002G056200.1	AT2G32060.1	Ribosomal protein L7Ae/L30e/S12e/Gadd45 family protein	0.984	145	1	0.007	1
Potri.008G219000.1	AT3G06810.1	IBR3 acyl-CoA dehydrogenase-related	0.984	824	5	0.006	1
Potri.004G130400.1	AT1G65650.1	UCH2 Peptidase C12, ubiquitin carboxyl-terminal hydrolase 1	0.984	334	2	0.006	1
Potri.006G115100.1	AT5G03650.1	SBE2.2 starch branching enzyme 2.2	0.983	817	3	0.004	1
Potri.008G169100.1	AT3G23400.1	FIB4 Plastid-lipid associated protein PAP / fibrillin family protein	0.983	287	2	0.007	1
Potri.001G303600.1	AT4G34131.1	UGT73B3 UDP-glucosyl transferase 73B3	0.983	485	1	0.002	1
Potri.001G217800.1	AT3G44190.1	FAD/NAD(P)-binding oxidoreductase family protein	0.983	362	1	0.003	1
Potri.014G197600.1	AT4G12780.1	Chaperone DnaJ-domain superfamily protein	0.983	998	1	0.001	1
Potri.008G121300.1	AT1G25420.1	Regulator of Vps4 activity in the MVB pathway protein	0.983	314	2	0.006	1
Potri.012G122900.1	AT3G14470.1	NB-ARC domain-containing disease resistance protein	0.983	888	1	0.001	1
Potri.005G257800.1	AT1G76550.1	Phosphofructokinase family protein	0.982	622	2	0.003	1
Potri.008G106900.1	AT3G16980.1	NRPB9A,NRPD9A,NRPE9A RNA polymerases M/15 Kd subunit	0.982	114	1	0.009	1
Potri.014G019400.1	AT4G24220.2	AWI31,VEP1 NAD(P)-binding Rossmann-fold superfamily protein	0.981	388	2	0.005	1
Potri.014G104500.1	AT4G00830.1	RNA-binding (RRM/RBD/RNP motifs) family protein	0.981	480	3	0.006	1
Potri.003G160500.1	AT1G20050.1	HYD1 C-8,7 sterol isomerase	0.981	220	4	0.018	1
Potri.004G082300.1	AT5G16550.1	Unknown	0.981	220	1	0.005	1
Potri.018G032200.1	AT2G26640.1	KCS11 3-ketoacyl-CoA synthase 11	0.981	512	1	0.002	1
Potri.010G159100.1	AT1G26460.1	Tetratricopeptide repeat (TPR)-like superfamily protein	0.981	625	1	0.002	1
Potri.001G234200.1	AT3G46290.1	HERK1 hercules receptor kinase 1	0.981	833	2	0.002	1
Potri.001G074900.1	AT4G20150.1	Unknown	0.981	122	1	0.008	1
Potri.002G101600.1	AT2G14095.1	Unknown	0.981	215	2	0.009	1
Potri.013G018300.1	AT5G27660.1	Trypsin family protein with PDZ domain	0.981	436	2	0.005	1
Potri.017G076700.1	AT5G39950.1	ATH2,ATTRX2,ATTRXH2,TRX2,TRXH2 thioredoxin 2	0.981	140	1	0.007	1
Potri.010G222700.1	AT3G54820.1	PIP2;5,PIP2D plasma membrane intrinsic protein 2;5	0.981	285	1	0.004	1
Potri.002G094000.1	AT1G78060.1	Glycosyl hydrolase family protein	0.98	773	5	0.006	1
Potri.007G144900.1	AT2G43950.1	ATOEP37,OEP37 chloroplast outer envelope protein 37	0.98	334	1	0.003	1
Potri.002G083600.1	AT4G08330.1	Unknown	0.98	164	2	0.012	1
Potri.006G033300.1	AT2G40890.1	CYP98A3 cytochrome P450, family 98, subfamily A, polypeptide 3	0.979	508	2	0.004	1
Potri.003G183900.1	AT5G48930.1	HCT hydroxycinnamoyl-CoA shikimate/quinate hydroxycinnamoyl transferase	0.979	457	1	0.002	1
Potri.004G040900.1	AT1G60900.1	U2 snRNP auxilliary factor, large subunit, splicing factor	0.979	545	1	0.002	1
Potri.001G236400.1	AT5G59890.1	ADF4,ATADF4 actin depolymerizing factor 4	0.979	164	2	0.012	1
Potri.011G047300.1		Unknown	0.979	590	2	0.003	1
Potri.005G006500.1	AT1G09390.1	GDSL-like Lipase/Acylhydrolase superfamily protein	0.978	367	1	0.003	1
Potri.010G012700.1	AT3G05560.1	Ribosomal L22e protein family	0.978	144	1	0.007	1
Potri.014G089100.1	AT4G01310.1	Ribosomal L5P family protein	0.978	262	1	0.004	1
Potri.001G470600.1	AT3G13330.1	PA200 proteasome activating protein 200	0.978	1884	2	0.001	1
Potri.009G149300.1	AT3G52730.1	ubiquinol-cytochrome C reductase UQCRX/QCR9-like family protein	0.978	71	1	0.014	1
Potri.005G101200.1	AT5G66010.1	RNA-binding (RRM/RBD/RNP motifs) family protein	0.978	264	2	0.008	1
Potri.007G008100.1	AT5G65760.1	Serine carboxypeptidase S28 family protein	0.978	515	1	0.002	1
Potri.001G226500.1		Unknown	0.978	62	1	0.016	1
Potri.013G079200.1	AT1G65020.1	Unknown	0.978	323	1	0.003	1
Potri.005G100500.1	AT3G51460.1	RHD4 Phosphoinositide phosphatase family protein	0.977	596	2	0.003	1
Potri.009G015100.1	AT3G45600.1	TET3 tetraspanin3	0.977	284	3	0.011	1
Potri.005G053000.1	AT5G28840.1	GME GDP-D-mannose 3\',5\'-epimerase	0.977	375	2	0.005	1
Potri.004G229900.1	AT1G14450.1	NADH dehydrogenase (ubiquinone)s	0.976	68	1	0.015	1
Potri.005G133600.1	AT2G23620.1	ATMES1,MES1 methyl esterase 1	0.976	264	2	0.008	1
Potri.014G079000.1	AT4G35410.2	Clathrin adaptor complex small chain family protein	0.976	161	2	0.012	1
Potri.001G013500.1	AT2G05990.1	ENR1,MOD1 NAD(P)-binding Rossmann-fold superfamily protein	0.976	394	4	0.01	1
Potri.008G081400.1	AT1G79390.1	Unknown	0.976	133	1	0.008	1
Potri.005G140100.1	AT5G67130.1	PLC-like phosphodiesterases superfamily protein	0.975	430	1	0.002	1
Potri.006G104500.1	AT5G01650.2	Tautomerase/MIF superfamily protein	0.975	121	1	0.008	1
Potri.001G250700.1	AT3G18600.1	P-loop containing nucleoside triphosphate hydrolases superfamily protein	0.975	587	2	0.003	1
Potri.016G025300.1	AT1G73100.1	SDG19,SUVH3 SU(VAR)3-9 homolog 3	0.975	673	1	0.001	1
Potri.014G074700.1	AT2G42010.1	PLDBETA,PLDBETA1 phospholipase D beta 1	0.974	1122	1	0.001	1
Potri.001G000700.1	AT2G32080.1	PUR ALPHA-1 purin-rich alpha 1	0.974	317	2	0.006	1
Potri.001G322500.1	AT1G12840.1	ATVHA-C,DET3 vacuolar ATP synthase subunit C (VATC) / V-ATPase C subunit / vacuolar proton pump C subunit (DET3)	0.974	376	1	0.003	1
Potri.001G209800.1	AT5G64090.1	Unknown	0.974	416	1	0.002	1
Potri.002G222400.1	AT3G07810.2	RNA-binding (RRM/RBD/RNP motifs) family protein	0.974	479	1	0.002	1
Potri.001G152100.1	AT5G47180.1	Plant VAMP (vesicle-associated membrane protein) family protein	0.973	250	1	0.004	1
Potri.012G106900.1	AT5G39600.1	Unknown	0.973	128	3	0.023	1
Potri.004G210800.1	AT2G28430.1	Unknown	0.973	81	1	0.012	1
Potri.009G054400.1	AT5G19350.1	RNA-binding (RRM/RBD/RNP motifs) family protein	0.973	416	2	0.005	1
Potri.016G103800.1	AT3G53970.1	proteasome inhibitor-related	0.973	312	1	0.003	1
Potri.005G077600.1	AT5G65110.1	ACX2,ATACX2 acyl-CoA oxidase 2	0.972	691	2	0.003	1
Potri.006G131200.1	AT2G35795.1	Chaperone DnaJ-domain superfamily protein	0.972	112	2	0.018	1
Potri.008G080800.1	AT1G79270.1	ECT8 evolutionarily conserved C-terminal region 8	0.972	603	1	0.002	1
Potri.010G052600.1	AT1G24460.1	Unknown	0.971	1817	1	0.001	1
Potri.001G012800.1	AT2G18220.1	Noc2p family	0.971	780	1	0.001	1
Potri.007G083400.1	AT4G38400.1	ATEXLA2,ATEXPL2,ATHEXP BETA 2.2,EXLA2,EXPL2 expansin-like A2	0.97	274	1	0.004	1
Potri.006G248900.1	AT5G11340.1	Acyl-CoA N-acyltransferases (NAT) superfamily protein	0.97	162	1	0.006	1
Potri.015G004600.1	AT3G49430.1	SRp34a SER/ARG-rich protein 34A	0.969	261	1	0.004	1
Potri.001G134100.1	AT1G32050.1	SCAMP family protein	0.969	269	2	0.007	1
Potri.001G251700.1	AT2G29960.1	ATCYP5,CYP19-4,CYP5 cyclophilin 5	0.968	207	1	0.005	1
Potri.005G219200.1	AT3G04710.2	ankyrin repeat family protein	0.967	282	100	0.355	1
Potri.019G076400.2	AT1G33810.1	Unknown	0.966	139	1	0.007	1
Potri.008G017800.1	AT5G03540.1	ATEXO70A1,EXO70A1 exocyst subunit exo70 family protein A1	0.966	648	1	0.002	1
Potri.007G053400.1	AT5G67400.1	RHS19 root hair specific 19	0.966	331	1	0.003	1
Potri.006G063900.1	AT1G05500.1	ATSYTE,NTMC2T2.1,NTMC2TYPE2.1,SYT5,SYTE Calcium-dependent lipid-binding (CaLB domain) family protein	0.965	580	1	0.002	1
Potri.009G139600.1	AT4G38460.1	GGR geranylgeranyl reductase	0.965	345	2	0.006	1
Potri.018G092500.1	AT5G57440.1	GPP2,GS1 Haloacid dehalogenase-like hydrolase (HAD) superfamily protein	0.964	242	3	0.012	1
Potri.006G121700.1	AT2G36830.1	GAMMA-TIP,GAMMA-TIP1,TIP1;1 gamma tonoplast intrinsic protein	0.964	252	2	0.008	1
Potri.003G096800.1	AT1G32210.1	ATDAD1 Defender against death (DAD family) protein	0.963	115	2	0.017	1
Potri.012G050400.1	AT4G35410.2	Clathrin adaptor complex small chain family protein	0.963	161	2	0.012	1
Potri.003G133600.1	AT4G23630.1	BTI1,RTNLB1 VIRB2-interacting protein 1	0.962	250	4	0.016	1
Potri.001G135200.1	AT5G45620.1	Proteasome component (PCI) domain protein	0.962	386	5	0.013	1
Potri.006G214800.1	AT5G42870.1	ATPAH2,PAH2 phosphatidic acid phosphohydrolase 2	0.962	901	1	0.001	1
Potri.005G093600.1	AT4G23660.1	AtPPT1,PPT1 polyprenyltransferase 1	0.961	372	2	0.005	1
Potri.005G198900.1	AT5G18400.2	Cytokine-induced anti-apoptosis inhibitor 1, Fe-S biogenesis	0.96	277	2	0.007	1
Potri.009G163100.1	AT2G27730.1	copper ion binding	0.959	124	3	0.024	1
Potri.005G240200.1	AT2G16600.1	ROC3 rotamase CYP 3	0.959	172	2	0.012	1
Potri.001G171000.1	AT5G13640.1	ATPDAT,PDAT,PDAT1 phospholipid:diacylglycerol acyltransferase	0.959	672	1	0.001	1
Potri.004G169300.1	AT4G34880.1	Amidase family protein	0.958	521	1	0.002	1
Potri.002G259900.2	AT1G75220.1	Major facilitator superfamily protein	0.958	487	4	0.008	1
Potri.003G178400.1	AT3G24160.1	PMP putative type 1 membrane protein	0.957	372	2	0.005	1
Potri.002G071600.1	AT1G77140.1	ATVPS45,VPS45 vacuolar protein sorting 45	0.957	568	1	0.002	1
Potri.001G387400.1	AT1G53400.1	Ubiquitin domain-containing protein	0.957	114	2	0.018	1
Potri.016G047800.1	AT5G06790.1	Unknown	0.957	198	6	0.03	1
Potri.014G181000.1	AT1G45170.1	Unknown	0.955	212	1	0.005	1
Potri.016G030400.1	AT3G56900.1	Transducin/WD40 repeat-like superfamily protein	0.955	457	1	0.002	1
Potri.002G249000.1	AT4G18100.1	Ribosomal protein L32e	0.955	133	1	0.008	1
Potri.008G126400.1	AT1G71150.1	Unknown	0.954	362	1	0.003	1
Potri.013G140500.1	ATCG00790.1	ribosomal protein L16	0.954	136	1	0.007	1
[truncated: 6 more rows]

## Sheet: MF2
Proteomic analysis of plasmodesmata from Populus cell suspension cultures in relation with callose biosynthesis Felicia Leijon, Michael Melzer, Qi Zhou, Vaibhav Srivastava and Vincent Bulone MF2: List of all unique proteins identified from the second biological replicate of the microsomal fraction
Accession number	Closest ATG	Description	Protein Probability	Protein length (AA)	Spectrum Total	Spectrum Per Length Total	Spectrum Peptides used
Potri.001G004800.1	AT5G19820.1	emb2734 ARM repeat superfamily protein	1	1114	2	0.002	2
Potri.001G011900.1	AT3G07160.1	ATGSL10,CALS9,gsl10 glucan synthase-like 10	1	1537	11	0.007	4
Potri.001G012000.1	AT3G07160.1	ATGSL10,CALS9,gsl10 glucan synthase-like 10	1	321	11	0.034	4
Potri.001G029600.1	AT5G13530.1	KEG protein kinases;ubiquitin-protein ligases	1	1533	3	0.002	3
Potri.001G029900.1	AT3G12260.1	LYR family of Fe/S cluster biogenesis protein	1	136	27	0.199	8
Potri.001G055300.1	AT1G67360.1	Rubber elongation factor protein (REF)	1	229	8	0.035	3
Potri.001G055400.1	AT1G67350.1	Unknown	1	91	4	0.044	2
Potri.001G061700.1	AT1G71830.1	ATSERK1,SERK1 somatic embryogenesis receptor-like kinase 1	1	200	3	0.015	2
Potri.001G069100.1	AT3G61110.1	ARS27A,RS27A ribosomal protein S27	1	86	30	0.349	4
Potri.001G070500.1	AT1G44900.1	ATMCM2,MCM2 minichromosome maintenance (MCM2/3/5) family protein	1	941	4	0.004	2
Potri.001G072100.1	AT1G09760.1	U2A\' U2 small nuclear ribonucleoprotein A	1	284	8	0.028	2
Potri.001G088200.1	AT1G64520.1	RPN12a regulatory particle non-ATPase 12A	1	267	8	0.03	5
Potri.001G101400.1	AT4G23460.1	Adaptin family protein	1	904	3	0.003	1
Potri.001G135200.1	AT5G45620.1	Proteasome component (PCI) domain protein	1	386	5	0.013	2
Potri.001G153000.1	AT4G17520.1	Hyaluronan / mRNA binding family	1	374	4	0.011	2
Potri.001G162400.1	AT3G14310.1	ATPME3,PME3 pectin methylesterase 3	1	579	12	0.021	5
Potri.001G175600.1	AT1G52780.1	Protein of unknown function (DUF2921)	1	1063	11	0.01	8
Potri.001G206100.1	AT1G36050.2	Endoplasmic reticulum vesicle transporter protein	1	386	3	0.008	2
Potri.001G207100.1	AT3G26420.1	ATRZ-1A RNA-binding (RRM/RBD/RNP motifs) family protein with retrovirus zinc finger-like domain	1	215	5	0.023	3
Potri.001G214500.1	AT1G08470.1	SSL3 strictosidine synthase-like 3	1	391	26	0.066	9
Potri.001G224100.1	AT2G27020.1	PAG1 20S proteasome alpha subunit G1	1	249	2	0.008	2
Potri.001G231800.1	AT5G23880.1	ATCPSF100,CPSF100,EMB1265,ESP5 cleavage and polyadenylation specificity factor 100	1	740	2	0.003	2
Potri.001G262800.1	AT2G34930.1	disease resistance family protein / LRR family protein	1	949	2	0.002	2
Potri.001G278900.1	AT2G30060.1	Pleckstrin homology (PH) domain superfamily protein	1	218	2	0.009	2
Potri.001G285500.1	AT5G09590.1	HSC70-5,MTHSC70-2 mitochondrial HSO70 2	1	683	6	0.009	2
Potri.001G314500.1	AT5G48760.1	Ribosomal protein L13 family protein	1	206	10	0.049	4
Potri.001G329400.1	AT5G50460.1	secE/sec61-gamma protein transport protein	1	69	33	0.478	3
Potri.001G329900.1	AT1G60550.1	DHNS,ECHID enoyl-CoA hydratase/isomerase D	1	343	3	0.009	2
Potri.001G330200.1	AT1G27390.1	TOM20-2 translocase outer membrane 20-2	1	206	8	0.039	7
Potri.001G334300.1	AT3G01780.1	TPLATE ARM repeat superfamily protein	1	855	6	0.007	3
Potri.001G335700.1	AT5G40770.1	ATPHB3,PHB3 prohibitin 3	1	279	31	0.111	4
Potri.001G341400.1	AT4G35850.1	Pentatricopeptide repeat (PPR) superfamily protein	1	459	4	0.009	3
Potri.001G344400.1	AT5G40510.1	Sucrase/ferredoxin-like family protein	1	403	3	0.007	3
Potri.001G347900.1	AT5G14580.1	polyribonucleotide nucleotidyltransferase, putative	1	961	3	0.003	2
Potri.001G351000.1	AT3G28200.1	Peroxidase superfamily protein	1	320	29	0.091	3
Potri.001G357700.1	AT2G34680.1	AIR9 Outer arm dynein light chain 1 protein	1	1707	4	0.002	2
Potri.001G357900.1	AT4G05420.1	DDB1A damaged DNA binding protein 1A	1	1088	4	0.004	2
Potri.001G369600.1	AT4G26600.1	S-adenosyl-L-methionine-dependent methyltransferases superfamily protein	1	612	2	0.003	2
Potri.001G373200.1	AT3G15090.1	GroES-like zinc-binding alcohol dehydrogenase family protein	1	319	4	0.013	3
Potri.001G377400.1	AT3G15010.1	RNA-binding (RRM/RBD/RNP motifs) family protein	1	442	19	0.043	8
Potri.001G440100.1	AT5G44500.1	Small nuclear ribonucleoprotein family protein	1	289	5	0.017	3
Potri.001G453900.1	AT1G33140.1	PGY2 Ribosomal protein L6 family	1	193	56	0.29	5
Potri.002G007300.1	AT5G24318.1	O-Glycosyl hydrolases family 17 protein	1	460	6	0.013	2
Potri.002G010200.1	AT1G20580.1	Small nuclear ribonucleoprotein family protein	1	132	19	0.144	3
Potri.002G020900.1	AT5G05670.1	signal recognition particle binding	1	259	8	0.031	4
Potri.002G022900.1	AT1G47830.1	SNARE-like superfamily protein	1	170	5	0.029	2
Potri.002G027200.1	AT1G19910.1	ATVHA-C2,AVA-2PE,AVA-P2 ATPase, F0/V0 complex, subunit C protein	1	165	12	0.073	2
Potri.002G028600.1	AT2G21410.1	VHA-A2 vacuolar proton ATPase A2	1	816	5	0.006	4
Potri.002G030000.1	AT3G51030.1	ATTRX H1,ATTRX1,TRX1 thioredoxin H-type 1	1	116	4	0.034	2
Potri.002G036600.1	AT4G21150.1	HAP6 ribophorin II (RPN2) family protein	1	694	55	0.079	15
Potri.002G062300.1	AT1G71780.1	Unknown	1	206	4	0.019	2
Potri.002G093400.1	AT4G08690.1	Sec14p-like phosphatidylinositol transfer family protein	1	380	2	0.005	2
Potri.002G102800.1	AT1G28200.1	FIP1 FH interacting protein 1	1	290	4	0.014	2
Potri.002G105100.1	AT4G24550.2	Clathrin adaptor complexes medium subunit family protein	1	446	6	0.013	3
Potri.002G111300.1	AT5G65520.1	Tetratricopeptide repeat (TPR)-like superfamily protein	1	274	6	0.022	3
Potri.002G128700.1	AT5G36210.1	alpha/beta-Hydrolases superfamily protein1	1	739	5	0.007	2
Potri.002G144000.1	AT3G60600.1	(AT)VAP,VAP,VAP27,VAP27-1 vesicle associated protein	1	305	2	0.007	2
Potri.002G157200.1	AT4G00630.1	ATKEA2,KEA2 K+ efflux antiporter 2	1	1214	7	0.006	3
Potri.002G166800.1	AT4G01150.1	Unknown	1	160	3	0.019	2
Potri.002G184700.1	AT4G01630.1	ATEXP17,ATEXPA17,ATHEXP ALPHA 1.13,EXPA17 expansin A17	1	257	16	0.062	5
Potri.002G197800.1	AT3G62580.1	Late embryogenesis abundant protein (LEA) family protein	1	209	2	0.01	2
Potri.002G198300.1	AT2G47470.1	ATPDI11,ATPDIL2-1,MEE30,PDI11,UNE5 thioredoxin family protein	1	359	4	0.011	2
Potri.002G202300.1	AT4G02280.1	ATSUS3,SUS3 sucrose synthase 3	1	824	4	0.005	4
Potri.002G215900.1	AT4G02930.1	GTP binding Elongation factor Tu family protein	1	447	23	0.051	5
Potri.002G237200.1	AT5G13890.1	Family of unknown function (DUF716)	1	306	3	0.01	2
Potri.002G240600.1	AT3G07030.1	Alba DNA/RNA-binding protein	1	309	10	0.032	3
Potri.002G242600.1	AT4G13170.1	Ribosomal protein L13 family protein	1	206	7	0.034	2
Potri.002G246600.1	AT3G25150.2	Nuclear transport factor 2 (NTF2) family protein with RNA binding (RRM-RBD-RNP motifs) domain1	1	523	5	0.01	3
Potri.002G249200.1	AT3G07390.1	AIR12 auxin-responsive family protein	1	254	9	0.035	3
Potri.002G252600.1	AT4G29040.1	RPT2a regulatory particle AAA-ATPase 2A	1	446	12	0.027	2
Potri.002G262700.1	AT1G45170.1	Unknown	1	212	3	0.014	2
Potri.003G006300.1	AT5G49910.1	cpHsc70-2,CPHSC70-2EAT SHOCK PROTEIN 70-2,HSC70-7 chloroplast heat shock protein 70-2	1	706	6	0.008	4
Potri.003G015100.1	AT4G20020.1	Unknown	1	470	3	0.006	2
Potri.003G018900.1	AT1G71220.2	EBS1,PSL2,UGGT UDP-glucose:glycoprotein glucosyltransferases;transferases, transferring hexosyl groups;transferases, transferring glycosyl groups	1	1663	9	0.005	7
Potri.003G020300.1	AT5G10160.1	Thioesterase superfamily protein	1	237	3	0.013	2
Potri.003G030900.1	AT1G80460.1	GLI1,NHO1 Actin-like ATPase superfamily protein	1	519	2	0.004	2
Potri.003G038700.1	AT3G13772.1	AtTMN7,TMN7 transmembrane nine 7	1	644	12	0.019	6
Potri.003G045200.1	AT1G51760.1	IAR3,JR3 peptidase M20/M25/M40 family protein	1	438	2	0.005	2
Potri.003G045700.1	AT4G19210.1	ATRLI2,RLI2 RNAse l inhibitor protein 2	1	611	4	0.007	3
Potri.003G072800.1	AT3G14310.1	ATPME3,PME3 pectin methylesterase 3	1	584	5	0.009	3
Potri.003G096800.1	AT1G32210.1	ATDAD1 Defender against death (DAD family) protein	1	115	5	0.043	2
Potri.003G098400.1	AT5G45620.1	Proteasome component (PCI) domain protein	1	386	10	0.026	3
Potri.003G099300.1	AT1G32050.1	SCAMP family protein	1	307	2	0.007	1
Potri.003G112700.1	AT4G12420.1	SKU5 Cupredoxin superfamily protein	1	592	12	0.02	3
Potri.003G128800.1	AT4G23420.3	NAD(P)-binding Rossmann-fold superfamily protein	1	283	7	0.025	3
Potri.003G137400.1	AT5G41790.1	CIP1 COP1-interactive protein 1	1	1550	3	0.002	2
Potri.003G139100.1	AT4G23820.1	Pectin lyase-like superfamily protein	1	447	12	0.027	4
Potri.003G142700.1	AT1G64520.1	RPN12a regulatory particle non-ATPase 12A	1	268	24	0.09	6
Potri.003G151600.1	AT5G51220.1	ubiquinol-cytochrome C chaperone family protein	1	291	2	0.007	2
Potri.003G158800.1	AT1G09760.1	U2A\' U2 small nuclear ribonucleoprotein A	1	320	12	0.037	4
Potri.003G173000.1	AT1G67350.1	Unknown	1	91	7	0.077	3
Potri.003G173100.1	AT1G67360.1	Rubber elongation factor protein (REF)	1	231	2	0.009	2
Potri.003G196300.1	AT3G55850.1	LAF3,LAF3 ISF1,LAF3 ISF2 Amidohydrolase family	1	575	4	0.007	3
Potri.003G217200.1	AT5G19860.1	Protein of unknown function, DUF538	1	177	4	0.023	2
Potri.004G001200.1	AT4G22340.3	CDS2 cytidinediphosphate diacylglycerol synthase 2	1	422	3	0.007	2
Potri.004G018000.1	AT1G61870.1	PPR336 pentatricopeptide repeat 336	1	404	6	0.015	2
Potri.004G029900.1	AT3G13160.1	Tetratricopeptide repeat (TPR)-like superfamily protein	1	381	6	0.016	2
Potri.004G040100.1	AT2G20760.1	Clathrin light chain protein	1	337	2	0.006	2
Potri.004G044700.1	AT2G34700.1	Pollen Ole e 1 allergen and extensin family protein	1	234	31	0.132	4
Potri.004G067900.1	AT1G17860.1	Kunitz family trypsin and protease inhibitor protein	1	215	36	0.167	8
Potri.004G072200.1	AT1G79940.1	ATERDJ2A DnaJ / Sec63 Brl domains-containing protein	1	685	3	0.004	2
Potri.004G082800.1	AT5G37510.2	CI76,EMB1467 NADH-ubiquinone dehydrogenase, mitochondrial, putative	1	736	41	0.056	9
Potri.004G085300.1	AT2G36620.1	RPL24A ribosomal protein L24	1	163	34	0.209	4
Potri.004G091300.1	AT5G40010.1	AATP1 AAA-ATPase 1	1	514	3	0.006	2
Potri.004G094600.1	AT5G17380.1	Thiamine pyrophosphate dependent pyruvate decarboxylase family protein	1	577	3	0.005	2
Potri.004G105300.1	AT5G15870.1	glycosyl hydrolase family 81 protein	1	716	3	0.004	2
Potri.004G106400.1	AT5G38710.1	Methylenetetrahydrofolate reductase family protein	1	403	11	0.027	4
Potri.004G118900.1	AT3G02090.1	MPPBETA Insulinase (Peptidase family M16) protein	1	526	94	0.179	17
Potri.004G123600.1	AT3G29320.1	Glycosyl transferase, family 35	1	1022	2	0.002	2
Potri.004G123700.1	AT5G08060.1	Unknown	1	134	15	0.112	5
Potri.004G126100.1	AT5G39410.1	Saccharopine dehydrogenase	1	458	6	0.013	5
Potri.004G129700.1	AT3G47800.1	Galactose mutarotase-like superfamily protein	1	367	10	0.027	5
Potri.004G132300.1	AT1G30000.1	MNS3 alpha-mannosidase 3	1	631	4	0.006	2
Potri.004G160300.1	AT4G39090.1	RD19,RD19A Papain family cysteine protease	1	377	5	0.013	2
Potri.004G172600.1	AT4G36020.1	CSDP1 cold shock domain protein 1	1	207	25	0.121	3
Potri.004G174200.1	AT5G66140.1	PAD2 proteasome alpha subunit D2	1	249	2	0.008	2
Potri.004G174700.1	AT4G38600.1	KAK,UPL3 HEAT repeat ;HECT-domain (ubiquitin-transferase)	1	1879	3	0.002	3
Potri.004G185800.1	AT3G44590.1	60S acidic ribosomal protein family	1	114	3	0.026	2
Potri.004G188700.1	AT3G52730.1	ubiquinol-cytochrome C reductase UQCRX/QCR9-like family protein	1	71	12	0.169	4
Potri.004G201700.1	AT2G27730.1	copper ion binding	1	120	7	0.058	3
Potri.004G223000.1	AT4G24330.1	Protein of unknown function (DUF1682)	1	471	15	0.032	4
Potri.004G226700.1	AT1G09620.1	ATP binding;leucine-tRNA ligases;aminoacyl-tRNA ligases;nucleotide binding;ATP binding;aminoacyl-tRNA ligases	1	1171	2	0.002	2
Potri.004G229900.1	AT1G14450.1	NADH dehydrogenase (ubiquinone)s	1	68	2	0.029	2
Potri.004G235800.1	AT2G35610.1	XEG113 xyloglucanase 113	1	652	7	0.011	2
Potri.005G043700.1	AT1G05700.1	Leucine-rich repeat transmembrane protein kinase protein	1	590	37	0.063	14
Potri.005G082800.1	AT4G39640.1	GGT1 gamma-glutamyl transpeptidase 1	1	624	4	0.006	4
Potri.005G093200.1	AT1G66200.1	ATGSR2,GSR2 glutamine synthase clone F11	1	356	9	0.025	3
Potri.005G093900.1	AT3G19760.1	EIF4A-III eukaryotic initiation factor 4A-III	1	417	3	0.007	2
Potri.005G100500.1	AT3G51460.1	RHD4 Phosphoinositide phosphatase family protein	1	596	4	0.007	3
Potri.005G105700.1	AT4G35785.2	RNA-binding (RRM/RBD/RNP motifs) family protein	1	236	4	0.017	2
Potri.005G107600.1	AT4G35800.1	NRPB1,RNA_POL_II_LS,RNA_POL_II_LSRNA_POL_II_LS,RPB1 RNA polymerase II large subunit	1	1837	8	0.004	3
Potri.005G117700.1	AT5G46330.1	FLS2 Leucine-rich receptor-like protein kinase family protein	1	607	2	0.003	2
Potri.005G118700.1	AT5G66390.1	Peroxidase superfamily protein	1	333	8	0.024	6
Potri.005G126200.1	AT4G36750.1	Quinone reductase family protein	1	253	6	0.024	3
Potri.005G156700.1	AT5G49700.1	Predicted AT-hook DNA-binding family protein	1	306	3	0.01	2
Potri.005G163000.1	AT5G64260.1	EXL2 EXORDIUM like 2	1	304	9	0.03	4
Potri.005G194600.1	AT1G76010.1	Alba DNA/RNA-binding protein	1	256	6	0.023	2
Potri.005G195600.1	AT1G71695.1	Peroxidase superfamily protein	1	354	6	0.017	2
Potri.005G200200.1	AT4G09670.1	Oxidoreductase family protein	1	358	4	0.011	2
Potri.005G213300.1	AT1G03090.2	MCCA methylcrotonyl-CoA carboxylase alpha chain, mitochondrial / 3-methylcrotonyl-CoA carboxylase 1 (MCCA)	1	760	7	0.009	3
Potri.005G228200.1	AT1G19520.1	NFD5 pentatricopeptide (PPR) repeat-containing protein	1	715	2	0.003	2
Potri.005G229600.1	AT5G66460.1	Glycosyl hydrolase superfamily protein	1	420	4	0.01	2
Potri.005G235000.1	AT5G42480.1	ARC6 Chaperone DnaJ-domain superfamily protein	1	796	6	0.008	2
Potri.005G242500.1	AT5G42150.1	Glutathione S-transferase family protein	1	320	4	0.013	2
Potri.005G244300.1	AT1G76010.1	Alba DNA/RNA-binding protein	1	254	5	0.02	3
Potri.006G003400.1	AT5G47770.1	FPS1 farnesyl diphosphate synthase 1	1	342	4	0.012	2
Potri.006G036500.1	AT1G28110.1	SCPL45 serine carboxypeptidase-like 45	1	467	7	0.015	3
Potri.006G040100.1	AT3G56740.1	Ubiquitin-associated (UBA) protein	1	292	2	0.007	2
Potri.006G050300.1	AT2G41810.1	Protein of unknown function, DUF642	1	369	7	0.019	2
Potri.006G055000.1	AT3G57650.1	LPAT2 lysophosphatidyl acyltransferase 2	1	385	4	0.01	2
Potri.006G055300.1	AT3G57660.1	NRPA1 nuclear RNA polymerase A1	1	1695	5	0.003	4
Potri.006G056900.1	AT3G57785.1	Unknown	1	135	3	0.022	3
Potri.006G059300.1	AT2G42210.2	ATOEP16-3,OEP16-3 Mitochondrial import inner membrane translocase subunit Tim17/Tim22/Tim23 family protein	1	159	11	0.069	3
Potri.006G077100.1	AT2G19080.1	metaxin-related	1	323	4	0.012	2
Potri.006G077200.1	AT3G53430.1	Ribosomal protein L11 family protein	1	165	5	0.03	2
Potri.006G081800.1	AT5G24710.1	Transducin/WD40 repeat-like superfamily protein	1	1464	18	0.012	11
Potri.006G086100.1	AT2G37640.1	ATEXP3,ATEXPA3,ATHEXP ALPHA 1.9,EXP3 Barwin-like endoglucanases superfamily protein	1	260	4	0.015	2
Potri.006G086400.1	AT3G09300.1	ORP3B OSBP(oxysterol binding protein)-related protein 3B	1	468	13	0.028	4
Potri.006G086800.1	AT2G37660.1	NAD(P)-binding Rossmann-fold superfamily protein	1	323	5	0.015	3
Potri.006G095500.1	AT3G54110.1	ATPUMP1,ATUCP1,PUMP1,UCP,UCP1 plant uncoupling mitochondrial protein 1	1	305	4	0.013	3
Potri.006G103300.1	AT3G08947.1	ARM repeat superfamily protein	1	870	3	0.003	2
Potri.006G104400.1	AT2G38360.1	PRA1.B4 prenylated RAB acceptor 1.B4	1	222	6	0.027	3
Potri.006G104600.1	AT5G01650.1	Tautomerase/MIF superfamily protein	1	115	6	0.052	2
Potri.006G108700.1	AT2G38550.1	Transmembrane proteins 14C	1	377	2	0.005	2
Potri.006G111600.1	AT2G01410.1	NHL domain-containing protein	1	362	6	0.017	4
Potri.006G136700.1	AT3G43190.1	ATSUS4,SUS4 sucrose synthase 4	1	803	74	0.092	15
Potri.006G141200.1	AT2G05920.1	Subtilase family protein	1	541	28	0.052	5
Potri.006G145200.1	AT5G20520.1	WAV2 alpha/beta-Hydrolases superfamily protein	1	327	4	0.012	2
Potri.006G153000.1	AT4G29330.1	DER1 DERLIN-1	1	249	3	0.012	2
Potri.006G161600.1	AT3G22320.1	ATRPABC24.3,NRPB5,NRPD5,RPB5A Eukaryotic rpb5 RNA polymerase subunit family protein	1	206	7	0.034	4
Potri.006G168200.1	AT5G57460.1	Unknown	1	654	4	0.006	3
Potri.006G169000.1	AT5G57480.1	P-loop containing nucleoside triphosphate hydrolases superfamily protein	1	501	7	0.014	2
Potri.006G169400.1	AT5G57490.1	ATVDAC4,VDAC4 voltage dependent anion channel 4	1	275	3	0.011	2
Potri.006G183700.1	AT4G30580.1	ATS2,EMB1995,LPAT1 Phospholipid/glycerol acyltransferase family protein	1	363	8	0.022	3
Potri.006G198300.1	AT5G06600.2	UBP12 ubiquitin-specific protease 12	1	1239	7	0.006	3
Potri.006G212400.1	AT3G52660.1	RNA-binding (RRM/RBD/RNP motifs) family protein	1	478	2	0.004	2
Potri.006G215800.1	AT5G02740.1	Ribosomal protein S24e family protein	1	258	5	0.019	2
Potri.006G216400.1	AT1G67680.1	SRP72 RNA-binding domain	1	663	6	0.009	5
Potri.006G216900.1	AT3G43300.1	ATMIN7,BEN1 HOPM interactor 7	1	1785	31	0.017	16
Potri.006G219200.1	AT5G20650.1	COPT5 copper transporter 5	1	149	10	0.067	2
Potri.006G231700.1	AT5G11770.1	NADH-ubiquinone oxidoreductase 20 kDa subunit, mitochondrial	1	290	12	0.041	3
Potri.006G231800.1	AT2G25970.1	KH domain-containing protein	1	689	18	0.026	8
Potri.006G232000.1	AT4G29480.1	Mitochondrial ATP synthase subunit G protein	1	122	6	0.049	2
Potri.006G251600.1	AT5G11280.1	Unknown	1	220	6	0.027	2
Potri.006G273300.1	AT4G31490.1	Coatomer, beta subunit	1	949	19	0.02	8
Potri.007G000200.1	AT3G20000.1	TOM40 translocase of the outer mitochondrial membrane 40	1	316	5	0.016	3
Potri.007G013000.1	AT4G36130.1	Ribosomal protein L2 family	1	260	1	0.004	1
Potri.007G018900.1	AT3G51000.1	alpha/beta-Hydrolases superfamily protein	1	321	2	0.006	2
Potri.007G019300.1	AT5G66390.1	Peroxidase superfamily protein	1	333	21	0.063	9
Potri.007G026900.1	AT3G50670.1	U1-70K,U1SNRNP U1 small nuclear ribonucleoprotein-70K	1	497	2	0.004	2
Potri.007G029600.1	AT4G36750.1	Quinone reductase family protein	1	254	10	0.039	3
Potri.007G053400.1	AT5G67400.1	RHS19 root hair specific 19	1	331	4	0.012	2
Potri.007G055600.1	AT5G67500.1	ATVDAC2,VDAC2 voltage dependent anion channel 2	1	276	4	0.014	2
Potri.007G055900.1	AT3G49910.1	Translation protein SH3-like family protein	1	146	3	0.021	2
Potri.007G057100.1	AT4G36020.1	CSDP1 cold shock domain protein 1	1	243	2	0.008	2
Potri.007G072300.1	AT5G08260.1	scpl35 serine carboxypeptidase-like 35	1	474	2	0.004	2
Potri.007G083400.1	AT4G38400.1	ATEXLA2,ATEXPL2,ATHEXP BETA 2.2,EXLA2,EXPL2 expansin-like A2	1	274	3	0.011	2
Potri.007G085200.1	AT3G49910.1	Translation protein SH3-like family protein	1	146	7	0.048	2
Potri.007G086900.1	AT4G39680.1	SAP domain-containing protein	1	750	14	0.019	7
Potri.007G116100.1	AT2G22570.1	ATNIC1,NIC1 nicotinamidase 1	1	245	3	0.012	2
Potri.007G146300.1	AT2G44060.1	Late embryogenesis abundant protein, group 2	1	315	17	0.054	6
Potri.008G005000.1	AT1G78900.1	VHA-A vacuolar ATP synthase subunit A	1	623	12	0.019	8
Potri.008G017300.1	AT5G04800.1	Ribosomal S17 family protein	1	140	29	0.207	6
Potri.008G030700.1	AT5G04430.2	BTR1,BTR1L,BTR1S binding to TOMV RNA 1L (long form)	1	334	2	0.006	2
Potri.008G038700.1	AT2G01720.1	Ribophorin I	1	469	5	0.011	3
Potri.008G041100.1	AT3G07950.1	rhomboid protein-related	1	303	4	0.013	2
Potri.008G043800.1	AT3G52300.1	ATPQ ATP synthase D chain, mitochondrial	1	168	6	0.036	5
Potri.008G048900.1	AT3G55220.1	Cleavage and polyadenylation specificity factor (CPSF) A subunit protein	1	1213	6	0.005	3
Potri.008G049700.1	AT3G07100.1	ERMO2,SEC24A Sec23/Sec24 protein transport family protein	1	1043	8	0.008	6
Potri.008G050400.1	AT3G55320.1	PGP20 P-glycoprotein 20	1	1398	4	0.003	2
Potri.008G083900.1	AT1G16300.1	GAPCP-2 glyceraldehyde-3-phosphate dehydrogenase of plastid 2	1	422	5	0.012	2
Potri.008G100800.1	AT3G17240.1	mtLPD2 lipoamide dehydrogenase 2	1	511	2	0.004	2
Potri.008G110100.1	AT5G08180.1	Ribosomal protein L7Ae/L30e/S12e/Gadd45 family protein	1	155	15	0.097	3
Potri.008G121900.1	AT1G68300.1	Adenine nucleotide alpha hydrolases-like superfamily protein	1	161	2	0.012	2
Potri.008G169300.1	AT3G23410.1	ATFAO3,FAO3 fatty alcohol oxidase 3	1	744	2	0.003	2
Potri.008G171600.1	AT2G33340.1	MAC3B MOS4-associated complex 3B	1	524	3	0.006	2
Potri.008G192500.1	AT1G59900.1	AT-E1 ALPHA,E1 ALPHA pyruvate dehydrogenase complex E1 alpha subunit	1	393	4	0.01	3
Potri.008G194800.1	AT1G07040.1	Unknown	1	376	2	0.005	2
Potri.008G194900.1	AT3G01280.1	ATVDAC1,VDAC1 voltage dependent anion channel 1	1	276	51	0.185	10
Potri.008G197300.1	AT5G18850.1	Unknown	1	83	7	0.084	2
Potri.008G205000.1	AT4G15610.1	Uncharacterised protein family (UPF0497)	1	196	19	0.097	3
Potri.009G001100.1	AT1G08480.1	Unknown	1	149	5	0.034	3
Potri.009G012000.1	AT5G60460.1	Preprotein translocase Sec, Sec61-beta subunit protein	1	150	4	0.027	2
Potri.009G013600.1	AT5G60640.1	ATPDI2,ATPDIL1-4,PDI2,PDIL1-4 PDI-like 1-4	1	588	4	0.007	2
Potri.009G022300.1	AT3G12490.2	ATCYS6,ATCYSB,CYSB cystatin B	1	100	8	0.08	3
Potri.009G049200.1	AT2G13540.1	ABH1,ATCBP80,CBP80,ENS ARM repeat superfamily protein	1	868	6	0.007	2
Potri.009G079700.1	AT5G09590.1	HSC70-5,MTHSC70-2 mitochondrial HSO70 2	1	682	12	0.018	4
Potri.009G079900.1	AT5G64420.1	DNA polymerase V family	1	1298	3	0.002	2
Potri.009G080200.1	AT5G64430.1	Octicosapeptide/Phox/Bem1p family protein	1	480	3	0.006	2
Potri.009G110800.1	AT2G16060.1	AHB1,ARATH GLB1,ATGLB1,GLB1,HB1,NSHB1 hemoglobin 1	1	189	5	0.026	3
Potri.009G112100.1	AT3G18860.1	transducin family protein / WD-40 repeat family protein	1	761	3	0.004	3
Potri.009G115500.1	AT4G34490.1	ATCAP1,CAP 1,CAP1 cyclase associated protein 1	1	468	7	0.015	2
Potri.009G123100.1	AT4G34640.1	ERG9,SQS1 squalene synthase 1	1	413	10	0.024	8
Potri.009G125800.1	AT3G01130.2	Unknown	1	71	11	0.155	2
Potri.009G130100.1	AT4G38740.1	ROC1 rotamase CYP 1	1	172	8	0.047	2
Potri.009G132000.1	AT4G36020.1	CSDP1 cold shock domain protein 1	1	178	24	0.135	3
Potri.009G133400.1	AT4G34980.1	SLP2 subtilisin-like serine protease 2	1	773	11	0.014	5
Potri.009G146200.1	AT3G44590.1	60S acidic ribosomal protein family	1	113	3	0.027	2
Potri.010G001100.1	AT4G16120.1	ATSEB1,COBL7,SEB1 COBRA-like protein-7 precursor	1	650	7	0.011	4
Potri.010G011000.1	AT4G15940.1	Fumarylacetoacetate (FAA) hydrolase family	1	275	6	0.022	2
Potri.010G033500.1	AT3G01280.1	ATVDAC1,VDAC1 voltage dependent anion channel 1	1	276	17	0.062	4
Potri.010G060900.1	AT2G29420.1	ATGSTU7,GST25,GSTU7 glutathione S-transferase tau 7	1	223	8	0.036	5
Potri.010G061100.1	AT2G29420.1	ATGSTU7,GST25,GSTU7 glutathione S-transferase tau 7	1	223	3	0.013	2
Potri.010G081700.1	AT3G22845.1	emp24/gp25L/p24 family/GOLD family protein	1	211	5	0.024	2
Potri.010G105900.1	AT1G14830.1	ADL1C,ADL5,DL1C,DRP1C DYNAMIN-like 1C	1	613	14	0.023	4
Potri.010G148600.1	AT5G49540.1	Rab5-interacting family protein	1	162	4	0.025	2
Potri.010G184500.1	AT3G11050.1	ATFER2,FER2 ferritin 2	1	280	6	0.021	2
Potri.010G185100.1	AT5G05480.1	Peptide-N4-(N-acetyl-beta-glucosaminyl)asparagine amidase A protein	1	596	4	0.007	2
Potri.010G199000.1	AT3G11400.1	ATEIF3G1,EIF3G1 eukaryotic translation initiation factor 3G1	1	405	2	0.005	2
Potri.010G211100.1	AT3G07100.1	ERMO2,SEC24A Sec23/Sec24 protein transport family protein	1	1037	6	0.006	5
Potri.010G217800.1	AT3G52300.1	ATPQ ATP synthase D chain, mitochondrial	1	168	19	0.113	7
Potri.010G226700.1	AT3G10370.1	SDP6 FAD-dependent oxidoreductase family protein	1	631	19	0.03	9
Potri.010G230500.1	AT5G04430.2	BTR1,BTR1L,BTR1S binding to TOMV RNA 1L (long form)	1	334	7	0.021	3
Potri.010G233400.1	AT3G52230.1	Unknown	1	145	5	0.034	2
Potri.010G247900.1	AT5G04990.1	ATSUN1,SUN1 SAD1/UNC-84 domain protein 1	1	457	3	0.007	3
Potri.010G250000.1	AT1G51650.1	ATP synthase epsilon chain, mitochondrial	1	70	5	0.071	2
Potri.011G023100.1	AT4G22310.1	Uncharacterised protein family (UPF0041)	1	108	4	0.037	2
Potri.011G025400.1	AT1G11580.1	ATPMEPCRA,PMEPCRA methylesterase PCR A	1	557	16	0.029	9
Potri.011G119700.1	AT4G27500.1	PPI1 proton pump interactor 1	1	619	2	0.003	2
Potri.011G129400.1	AT4G27270.1	Quinone reductase family protein	1	203	11	0.054	4
Potri.011G143100.1	AT1G16610.3	RNPS1,SR45 arginine/serine-rich 45	1	418	7	0.017	2
Potri.011G155800.1	AT1G30630.1	Coatomer epsilon subunit	1	290	4	0.014	2
Potri.012G004600.1	AT5G24650.1	Mitochondrial import inner membrane translocase subunit Tim17/Tim22/Tim23 family protein	1	262	6	0.023	2
Potri.012G006800.1	AT1G05260.1	RCI3,RCI3A Peroxidase superfamily protein	1	261	14	0.054	3
Potri.012G017500.1	AT5G53480.1	ARM repeat superfamily protein	1	871	11	0.013	6
Potri.012G019200.1	AT4G27740.1	Yippee family putative zinc-binding protein	1	105	6	0.057	2
Potri.012G022700.1	AT5G51660.1	ATCPSF160,CPSF160 cleavage and polyadenylation specificity factor 160	1	1455	6	0.004	6
Potri.012G045200.1	AT3G17910.1	SURF1 Surfeit locus 1 cytochrome c oxidase biogenesis protein	1	344	3	0.009	2
Potri.012G049600.1	AT1G18080.1	ATARCA,RACK1A,RACK1A_AT Transducin/WD40 repeat-like superfamily protein	1	328	14	0.043	6
Potri.012G074800.1	AT1G62020.1	Coatomer, alpha subunit	1	1220	24	0.02	8
Potri.012G086600.2	AT4G29390.1	Ribosomal protein S30 family protein	1	62	6	0.097	3
Potri.012G086800.1	AT5G11750.1	Ribosomal protein L19 family protein	1	242	5	0.021	2
Potri.012G096400.1	AT2G18110.1	Translation elongation factor EF1B/ribosomal protein S6 family protein	1	243	8	0.033	4
Potri.012G097000.1	AT3G48530.1	KING1 SNF1-related protein kinase regulatory subunit gamma 1	1	429	6	0.014	4
Potri.012G100400.1	AT3G48680.1	GAMMA CAL2 gamma carbonic anhydrase-like 2	1	251	9	0.036	2
Potri.012G105900.1	AT5G50920.1	ATHSP93-V,CLPC,CLPC1,DCA1,HSP93-V CLPC homologue 1	1	926	13	0.014	11
Potri.012G126400.1	AT4G25240.1	SKS1 SKU5 similar 1	1	593	8	0.013	4
Potri.012G131300.1	AT4G21120.1	AAT1,CAT1 amino acid transporter 1	1	606	5	0.008	2
Potri.012G137800.1	AT3G48890.1	ATMAPR3,ATMP2,MAPR3,MSBP2 membrane-associated progesterone binding protein 3	1	215	9	0.042	2
Potri.013G026700.1	AT5G27395.2	Mitochondrial inner membrane translocase complex, subunit Tim44-related protein	1	307	4	0.013	2
Potri.013G032000.1		Unknown	1	65	2	0.031	2
Potri.013G049100.1	AT5G18480.1	PGSIP6 plant glycogenin-like starch initiation protein 6	1	546	6	0.011	4
Potri.013G062900.1	AT2G36900.1	ATMEMB11,MEMB11 membrin 11	1	225	2	0.009	2
Potri.013G070300.1	AT1G03220.1	Eukaryotic aspartyl protease family protein	1	472	4	0.008	2
Potri.013G071800.1		Unknown	1	1901	3	0.002	3
Potri.013G072000.1	AT3G59600.1	NRPB8B,NRPD8B,NRPE8B RNA polymerase Rpb8	1	148	6	0.041	2
Potri.013G073600.1	AT3G03530.1	NPC4 non-specific phospholipase C4	1	536	7	0.013	2
Potri.013G084100.1	AT3G03330.1	NAD(P)-binding Rossmann-fold superfamily protein	1	324	4	0.012	2
Potri.013G084900.1	AT2G47840.1	Uncharacterised conserved protein ycf60	1	209	4	0.019	2
Potri.013G088600.1	AT5G17020.1	ATCRM1,ATXPO1,HIT2,XPO1,XPO1A exportin 1A	1	1076	4	0.004	3
Potri.013G093700.1	AT2G40510.1	Ribosomal protein S26e family protein	1	131	11	0.084	2
Potri.013G098900.1	AT1G33590.1	Leucine-rich repeat (LRR) family protein	1	458	19	0.041	3
Potri.013G126200.1	AT3G59650.1	mitochondrial ribosomal protein L51/S25/CI-B8 family protein	1	119	3	0.025	3
Potri.013G154300.1	AT1G06950.1	ATTIC110,TIC110 translocon at the inner envelope membrane of chloroplasts 110	1	1014	3	0.003	2
Potri.014G004100.1	AT3G20000.1	TOM40 translocase of the outer mitochondrial membrane 40	1	316	5	0.016	3
Potri.014G010200.1	AT3G20000.1	TOM40 translocase of the outer mitochondrial membrane 40	1	316	5	0.016	3
Potri.014G016300.1	AT5G67500.1	ATVDAC2,VDAC2 voltage dependent anion channel 2	1	276	7	0.025	5
Potri.014G024100.1	AT5G43060.1	Granulin repeat cysteine protease family protein	1	465	4	0.009	2
Potri.014G044200.1	AT2G44640.1	Unknown	1	471	2	0.004	2
Potri.014G053300.1	AT5G23740.1	RPS11-BETA ribosomal protein S11-beta	1	159	10	0.063	3
Potri.014G054400.1	AT4G00026.1	Unknown	1	306	5	0.016	2
Potri.014G058800.1	AT1G02080.2	transcription regulators	1	2383	10	0.004	4
Potri.014G066300.1	AT1G65680.1	ATEXPB2,ATHEXP BETA 1.4,EXPB2 expansin B2	1	274	16	0.058	4
Potri.014G072000.1	AT2G45510.1	CYP704A2 cytochrome P450, family 704, subfamily A, polypeptide 2	1	511	4	0.008	2
Potri.014G072100.1	AT2G45510.1	CYP704A2 cytochrome P450, family 704, subfamily A, polypeptide 2	1	509	4	0.008	2
Potri.014G080800.1	AT4G00630.1	ATKEA2,KEA2 K+ efflux antiporter 2	1	1215	4	0.003	2
Potri.014G081000.1	AT2G38040.1	CAC3 acetyl Co-enzyme a carboxylase carboxyltransferase alpha subunit	1	723	5	0.007	4
Potri.014G120300.1	AT2G16760.1	Calcium-dependent phosphotriesterase superfamily protein	1	347	4	0.012	2
Potri.014G122800.1	AT2G47470.1	ATPDI11,ATPDIL2-1,MEE30,PDI11,UNE5 thioredoxin family protein	1	358	3	0.008	3
Potri.014G141900.1	AT3G58750.1	CSY2 citrate synthase 2	1	511	2	0.004	2
Potri.014G154800.1	AT5G42570.1	B-cell receptor-associated 31-like	1	218	4	0.018	2
Potri.014G155200.1	AT2G32520.1	alpha/beta-Hydrolases superfamily protein	1	282	3	0.011	2
Potri.014G177100.1	AT3G07480.1	2Fe-2S ferredoxin-like superfamily protein	1	152	5	0.033	2
Potri.014G194700.1	AT4G29040.1	RPT2a regulatory particle AAA-ATPase 2A	1	445	10	0.022	5
Potri.014G195700.1	AT2G20420.1	ATP citrate lyase (ACL) family protein	1	421	3	0.007	2
Potri.015G000600.1	AT5G24650.1	Mitochondrial import inner membrane translocase subunit Tim17/Tim22/Tim23 family protein	1	260	5	0.019	3
Potri.015G001900.1	AT4G27585.1	SPFH/Band 7/PHB domain-containing membrane-associated protein family	1	429	16	0.037	9
Potri.015G003600.1	AT1G05260.1	RCI3,RCI3A Peroxidase superfamily protein	1	330	6	0.018	2
Potri.015G010400.1	AT5G53480.1	ARM repeat superfamily protein	1	866	9	0.01	5
Potri.015G039900.1	AT1G18180.1	Protein of unknown function (DUF1295)	1	292	13	0.045	2
Potri.015G041600.1	AT1G18080.1	ATARCA,RACK1A,RACK1A_AT Transducin/WD40 repeat-like superfamily protein	1	328	10	0.03	5
Potri.015G048800.1	AT5G07910.1	Leucine-rich repeat (LRR) family protein	1	279	4	0.014	2
Potri.015G056500.1	AT5G61140.2	U5 small nuclear ribonucleoprotein helicase	1	908	5	0.006	3
Potri.015G067200.1	AT1G74790.1	catalytics	1	661	8	0.012	3
Potri.015G069700.1	AT1G62020.1	Coatomer, alpha subunit	1	1218	48	0.039	13
Potri.015G085100.1	AT5G50200.1	ATNRT3.1,NRT3.1,WR3 nitrate transmembrane transporters	1	205	5	0.024	2
Potri.015G089300.1	AT2G36850.1	ATGSL08,ATGSL8,CHOR,GSL08,GSL8 glucan synthase-like 8	1	1901	30	0.016	13
Potri.015G094200.1	AT2G18110.1	Translation elongation factor EF1B/ribosomal protein S6 family protein	1	230	12	0.052	5
Potri.015G095700.1	AT4G30930.1	NFD1 Ribosomal protein L21	1	381	2	0.005	2
Potri.015G145700.1	AT5G23890.1	Unknown	1	984	5	0.005	3
Potri.016G024900.1	AT3G56950.2	SIP2,SIP2;1 small and basic intrinsic protein 2;1	1	238	2	0.008	2
Potri.016G030200.1	AT1G79590.1	ATSYP52,SYP52 syntaxin of plants 52	1	231	2	0.009	2
Potri.016G030400.1	AT3G56900.1	Transducin/WD40 repeat-like superfamily protein	1	457	4	0.009	3
Potri.016G049600.1	AT5G06860.1	ATPGIP1,PGIP1 polygalacturonase inhibiting protein 1	1	326	6	0.018	2
Potri.016G056100.1	AT2G41810.1	Protein of unknown function, DUF642	1	432	24	0.056	4
Potri.016G060300.1	AT5G06660.1	Protein of unknown function DUF106, transmembrane	1	194	13	0.067	2
Potri.016G060500.1	AT3G12010.1	Unknown	1	753	4	0.005	2
Potri.016G069100.1	AT3G05680.1	EMB2016 embryo defective 2016	1	2188	3	0.001	2
Potri.016G078300.1	AT4G37970.1	ATCAD6,CAD6 cinnamyl alcohol dehydrogenase 6	1	362	3	0.008	3
Potri.016G103800.1	AT3G53970.1	proteasome inhibitor-related	1	312	7	0.022	2
Potri.016G110100.1	AT3G54110.1	ATPUMP1,ATUCP1,PUMP1,UCP,UCP1 plant uncoupling mitochondrial protein 1	1	307	6	0.02	3
Potri.016G121100.1	AT1G80930.1	MIF4G domain-containing protein / MA3 domain-containing protein1	1	933	4	0.004	2
Potri.016G123600.1	AT3G08947.1	ARM repeat superfamily protein	1	871	8	0.009	2
Potri.016G126300.1	AT3G51740.1	IMK2 inflorescence meristem receptor-like kinase 2	1	826	3	0.004	2
Potri.016G137200.1	AT2G38550.1	Transmembrane proteins 14C	1	334	7	0.021	4
Potri.017G027500.1	AT2G43400.1	ETFQO electron-transfer flavoprotein:ubiquinone oxidoreductase	1	622	4	0.006	3
Potri.017G050500.1	AT5G64290.1	DCT,DIT2.1 dicarboxylate transport 2.1	1	569	5	0.009	2
Potri.017G054600.1	AT5G48760.1	Ribosomal protein L13 family protein	1	206	10	0.049	5
Potri.017G061900.1	AT5G14030.1	translocon-associated protein beta (TRAPB) family protein	1	226	21	0.093	3
Potri.017G065800.1	AT5G40770.1	ATPHB3,PHB3 prohibitin 3	1	279	16	0.057	3
Potri.017G075100.1	AT3G28480.1	Oxoglutarate/iron-dependent oxygenase	1	308	6	0.019	2
Potri.017G076700.1	AT5G39950.1	ATH2,ATTRX2,ATTRXH2,TRX2,TRXH2 thioredoxin 2	1	140	7	0.05	2
Potri.017G078200.1	AT3G01280.1	ATVDAC1,VDAC1 voltage dependent anion channel 1	1	274	38	0.139	11
Potri.017G079200.1	AT3G28715.1	ATPase, V0/A0 complex, subunit C/D	1	351	10	0.028	4
Potri.017G081300.1	AT3G28857.1	basic helix-loop-helix (bHLH) DNA-binding family protein	1	90	5	0.056	2
Potri.017G092400.1	AT3G02090.1	MPPBETA Insulinase (Peptidase family M16) protein	1	527	51	0.097	13
Potri.017G093200.1	AT1G69830.1	AMY3,ATAMY3 alpha-amylase-like 3	1	966	3	0.003	2
Potri.017G093300.1	AT5G15550.1	Transducin/WD40 repeat-like superfamily protein	1	437	3	0.007	2
Potri.017G101100.1	AT3G02260.1	ASA1,BIG,CRM1,DOC1,LPR1,TIR3,UMB1 auxin transport protein (BIG)	1	5065	5	0.001	3
Potri.017G101200.1	AT5G15750.1	Alpha-L RNA-binding motif/Ribosomal protein S4 family protein	1	182	2	0.011	2
Potri.017G112200.1	AT1G18700.1	DNAJ heat shock N-terminal domain-containing protein	1	694	7	0.01	4
Potri.017G133400.1	AT5G60960.1	Pentatricopeptide repeat (PPR) superfamily protein	1	516	9	0.017	4
Potri.017G140900.1	AT1G65820.1	microsomal glutathione s-transferase, putative	1	175	6	0.034	4
Potri.017G148800.1	AT1G79940.1	ATERDJ2A DnaJ / Sec63 Brl domains-containing protein	1	686	8	0.012	3
Potri.018G007400.1	AT4G31480.1	Coatomer, beta subunit	1	949	10	0.011	4
Potri.018G016800.1	AT5G10780.1	Unknown	1	180	4	0.022	2
Potri.018G063500.1	AT3G43190.1	ATSUS4,SUS4 sucrose synthase 4	1	805	10	0.012	7
Potri.018G070300.1	AT4G26220.1	S-adenosyl-L-methionine-dependent methyltransferases superfamily protein	1	236	2	0.008	2
Potri.018G072600.1	AT2G26890.1	GRV2,KAM2 DNAJ heat shock N-terminal domain-containing protein	1	2614	5	0.002	3
Potri.018G074300.1	AT2G26730.1	Leucine-rich repeat protein kinase family protein	1	621	3	0.005	3
Potri.018G076200.1	AT4G13350.1	NIG NSP (nuclear shuttle protein)-interacting GTPase	1	747	4	0.005	2
Potri.018G082500.1	AT5G19550.1	AAT2,ASP2 aspartate aminotransferase 2	1	407	11	0.027	4
Potri.018G086000.1	AT5G19690.1	STT3A staurosporin and temperature sensitive 3-like A	1	780	8	0.01	3
Potri.018G089900.1	AT4G30170.1	Peroxidase family protein	1	328	35	0.107	10
Potri.018G093900.1	AT5G57490.1	ATVDAC4,VDAC4 voltage dependent anion channel 4	1	275	7	0.025	3
Potri.018G104100.1	AT5G57870.2	eIFiso4G1 MIF4G domain-containing protein / MA3 domain-containing protein	1	793	12	0.015	7
Potri.018G145200.1	AT3G53430.1	Ribosomal protein L11 family protein	1	165	10	0.061	2
Potri.018G149400.1	AT2G07360.1	SH3 domain-containing protein	1	1219	4	0.003	4
Potri.019G024200.1	AT1G64790.1	ILA ILITYHIA	1	1812	43	0.024	16
Potri.019G053700.1	AT3G02780.1	IDI2,IPIAT1,IPP2 isopentenyl pyrophosphate:dimethylallyl pyrophosphate isomerase 2	1	309	4	0.013	4
Potri.019G055100.1	AT1G65270.1	Unknown	1	291	4	0.014	3
Potri.019G127000.1	AT1G06950.1	ATTIC110,TIC110 translocon at the inner envelope membrane of chloroplasts 110	1	1013	4	0.004	3
Potri.T035000.1	AT3G62760.1	ATGSTF13 Glutathione S-transferase family protein	1	217	5	0.023	2
Potri.T035400.1	AT1G02930.1	ATGST1,ATGSTF3,ATGSTF6,ERD11,GST1,GSTF6 glutathione S-transferase 6	1	213	10	0.047	3
Potri.001G000900.1	AT3G13410.1	Unknown	1	338	18	0.053	5
Potri.001G001300.1	AT4G26410.1	Uncharacterised conserved protein UCP022280	1	239	5	0.021	2
Potri.001G011300.1	AT3G49120.1	ATPCB,ATPERX34,PERX34,PRX34,PRXCB peroxidase CB	1	343	6	0.017	1
Potri.003G214900.1	AT4G08780.1	Peroxidase superfamily protein	0.999	343	1	0.003	1
Potri.001G016700.1	AT5G10400.1	Histone superfamily protein	1	221	4	0.018	1
Potri.002G026800.1	AT4G40030.2	Histone superfamily protein	0.997	136	4	0.029	1
Potri.001G023100.1	AT2G41430.1	CID1,ERD15,LSR1 dehydration-induced protein (ERD15)	1	170	3	0.018	2
Potri.001G025300.1	AT2G47110.1	UBQ6 ubiquitin 6	1	156	3	0.019	1
Potri.014G115100.1	AT2G47110.1	UBQ6 ubiquitin 6	1	156	1	0.006	1
Potri.001G034400.1	AT3G12390.1	Nascent polypeptide-associated complex (NAC), alpha subunit family protein	1	204	4	0.02	4
Potri.001G048900.1	AT1G15520.1	ABCG40,ATABCG40,ATPDR12,PDR12 pleiotropic drug resistance 12	1	1446	6	0.004	5
Potri.001G048700.1	AT1G15520.1	ABCG40,ATABCG40,ATPDR12,PDR12 pleiotropic drug resistance 12	1	1449	6	0.004	4
Potri.006G115000.1	AT1G66950.1	ATPDR11,PDR11 pleiotropic drug resistance 11	1	1462	4	0.003	3
Potri.001G189500.1	AT1G59870.1	ABCG36,ATABCG36,ATPDR8,PDR8,PEN3 ABC-2 and Plant PDR ABC-type transporter family protein	1	1480	1	0.001	1
Potri.001G051900.1	AT2G33150.1	KAT2,PED1,PKT3 peroxisomal 3-ketoacyl-CoA thiolase 3	1	461	11	0.024	7
Potri.001G052100.1	AT1G04690.1	KAB1,KV-BETA1 potassium channel beta subunit 1	1	328	7	0.021	4
Potri.001G054400.1	AT3G23990.1	HSP60,HSP60-3B heat shock protein 60	1	574	9	0.016	5
Potri.003G173900.1	AT3G23990.1	HSP60,HSP60-3B heat shock protein 60	1	574	5	0.009	2
Potri.002G252900.1	AT3G23990.1	HSP60,HSP60-3B heat shock protein 60	1	575	5	0.009	2
Potri.001G054500.1	AT1G04630.1	MEE4 GRIM-19 protein	1	143	1	0.007	1
Potri.003G173800.1	AT1G04630.1	MEE4 GRIM-19 protein	0.999	143	1	0.007	1
Potri.001G054900.1	AT1G27390.1	TOM20-2 translocase outer membrane 20-2	1	200	6	0.03	4
Potri.001G060200.1	AT5G13120.1	ATCYP20-2,CYP20-2 cyclophilin 20-2	1	263	2	0.008	2
Potri.001G067900.1	AT5G13430.1	Ubiquinol-cytochrome C reductase iron-sulfur subunit	1	275	14	0.051	3
Potri.003G162200.1	AT5G13430.1	Ubiquinol-cytochrome C reductase iron-sulfur subunit	1	272	13	0.048	3
Potri.001G068200.1	AT5G13420.1	Aldolase-type TIM barrel family protein	1	440	22	0.05	9
Potri.001G071100.1	AT1G09690.1	Translation protein SH3-like family protein	1	164	12	0.073	4
Potri.016G061100.1	AT1G57860.1	Translation protein SH3-like family protein	1	164	10	0.061	3
Potri.001G071900.1	AT5G47890.1	NADH-ubiquinone oxidoreductase B8 subunit, putative	1	98	5	0.051	2
Potri.001G072800.1	AT3G46740.1	MAR1,TOC75-III translocon at the outer envelope membrane of chloroplasts 75-III	1	813	6	0.007	4
Potri.003G158100.1	AT3G46740.1	MAR1,TOC75-III translocon at the outer envelope membrane of chloroplasts 75-III	1	816	1	0.001	1
Potri.001G090600.1	AT5G42080.1	ADL1,ADL1A,AG68,DL1,DRP1A,RSW9 dynamin-like protein	1	610	9	0.015	3
Potri.003G141000.1	AT5G42080.1	ADL1,ADL1A,AG68,DL1,DRP1A,RSW9 dynamin-like protein	1	610	1	0.002	1
Potri.001G091900.2	AT4G23850.1	LACS4 AMP-dependent synthetase and ligase family protein	1	662	6	0.009	3
Potri.003G139700.1	AT4G23850.1	LACS4 AMP-dependent synthetase and ligase family protein	1	662	3	0.005	1
Potri.001G092200.1	AT1G64390.1	AtGH9C2,GH9C2 glycosyl hydrolase 9C2	1	622	49	0.079	7
Potri.003G139600.1	AT1G64390.1	AtGH9C2,GH9C2 glycosyl hydrolase 9C2	1	622	37	0.059	6
Potri.001G094400.1	AT5G41770.1	crooked neck protein, putative / cell cycle protein, putative	1	687	3	0.004	2
Potri.001G095800.1	AT5G41670.1	6-phosphogluconate dehydrogenase family protein	1	494	2	0.004	2
Potri.001G102100.1	AT1G63770.3	Peptidase M1 family protein	1	927	7	0.008	5
Potri.001G102400.1	AT4G11650.1	ATOSM34,OSM34 osmotin 34	1	246	15	0.061	6
Potri.001G118100.1	AT1G07770.1	RPS15A ribosomal protein S15A	1	130	5	0.038	2
Potri.008G051900.1	AT1G07770.1	RPS15A ribosomal protein S15A	1	159	1	0.006	1
Potri.001G131000.1	AT3G49010.1	ATBBC1,BBC1,RSU2 breast basic conserved 1	1	207	15	0.072	2
Potri.013G027600.1	AT3G49010.1	ATBBC1,BBC1,RSU2 breast basic conserved 1	1	207	1	0.005	1
Potri.003G102800.1	AT3G49010.1	ATBBC1,BBC1,RSU2 breast basic conserved 1	0.999	207	1	0.005	1
Potri.001G131400.1	AT1G31850.1	S-adenosyl-L-methionine-dependent methyltransferases superfamily protein	1	599	5	0.008	3
Potri.001G148100.1	AT5G47010.1	ATUPF1,LBA1,UPF1 RNA helicase, putative	1	1265	3	0.002	3
Potri.001G148800.1	AT4G17140.3	pleckstrin homology (PH) domain-containing protein	1	4358	19	0.004	15
Potri.001G165600.1	AT1G11890.1	ATSEC22,SEC22 Synaptobrevin family protein	1	218	4	0.018	3
Potri.001G177000.1	AT1G80360.1	Pyridoxal phosphate (PLP)-dependent transferases superfamily protein	1	394	3	0.008	2
Potri.001G179200.1	AT1G52360.1	Coatomer, beta\' subunit	1	922	2	0.002	1
Potri.003G056300.1	AT1G52360.1	Coatomer, beta\' subunit	1	952	1	0.001	1
Potri.001G180100.1	AT1G79920.1	Heat shock protein 70 (Hsp 70) family protein	1	852	12	0.014	5
Potri.003G055800.1	AT1G79920.1	Heat shock protein 70 (Hsp 70) family protein	1	858	2	0.002	1
Potri.001G191100.1	AT1G51980.1	Insulinase (Peptidase family M16) protein	1	507	47	0.093	16
Potri.001G193000.1	AT1G52570.1	PLDALPHA2 phospholipase D alpha 2	1	808	7	0.009	5
Potri.001G194000.1	AT2G19730.1	Ribosomal L28e protein family	1	146	13	0.089	4
Potri.003G045500.1	AT2G19730.1	Ribosomal L28e protein family	1	147	10	0.068	2
Potri.001G201800.1	AT3G42170.1	BED zinc finger ;hAT family dimerisation domain	1	1099	5	0.005	4
Potri.018G126600.1	AT3G42170.1	BED zinc finger ;hAT family dimerisation domain	1	666	3	0.005	2
Potri.001G213700.1	AT2G27880.1	AGO5 Argonaute family protein	1	985	6	0.006	4
Potri.001G217800.1	AT3G44190.1	FAD/NAD(P)-binding oxidoreductase family protein	1	362	2	0.006	2
Potri.001G218700.4	AT3G52580.1	Ribosomal protein S11 family protein	1	150	42	0.28	14
Potri.001G222500.1	AT5G53530.1	VPS26A vacuolar protein sorting 26A	1	301	2	0.007	2
Potri.001G230500.1	AT2G44350.2	ATCS,CSY4 Citrate synthase family protein	1	483	32	0.066	7
Potri.001G233400.1	AT1G07670.1	ATECA4,ECA4 endomembrane-type CA-ATPase 4	1	1078	12	0.011	6
Potri.009G025700.1	AT1G07670.1	ATECA4,ECA4 endomembrane-type CA-ATPase 4	1	1064	3	0.003	2
Potri.001G236900.1	AT5G59950.5	RNA-binding (RRM/RBD/RNP motifs) family protein	1	239	20	0.084	5
Potri.T058900.1	AT5G59950.5	RNA-binding (RRM/RBD/RNP motifs) family protein	1	245	1	0.004	1
Potri.001G239900.1	AT2G28900.1	ATOEP16-1,ATOEP16-L,OEP16,OEP16-1 outer plastid envelope protein 16-1	1	146	10	0.068	3
Potri.001G251700.1	AT2G29960.1	ATCYP5,CYP19-4,CYP5 cyclophilin 5	0.999	207	1	0.005	1
Potri.009G046500.1	AT2G29960.1	ATCYP5,CYP19-4,CYP5 cyclophilin 5	0.988	207	2	0.01	1
Potri.001G253800.1	AT1G77210.1	AtSTP14,STP14 sugar transporter 14	1	516	30	0.058	8
Potri.001G262100.1	AT5G59240.1	Ribosomal protein S8e family protein	1	220	11	0.05	3
Potri.009G056900.1	AT5G59240.1	Ribosomal protein S8e family protein	1	219	2	0.009	1
Potri.001G263900.1	AT3G08030.1	Protein of unknown function, DUF642	1	365	16	0.044	6
Potri.001G270400.1	AT1G12740.1	CYP87A2 cytochrome P450, family 87, subfamily A, polypeptide 2	1	473	6	0.013	5
Potri.001G271500.1	AT1G74050.1	Ribosomal protein L6 family protein	1	232	20	0.086	6
Potri.001G273200.1	AT5G12190.1	RNA-binding (RRM/RBD/RNP motifs) family protein	1	125	10	0.08	3
Potri.001G274500.2	AT2G26780.1	ARM repeat superfamily protein	1	1817	14	0.008	10
Potri.001G278400.1	AT3G47340.1	ASN1,AT-ASN1,DIN6 glutamine-dependent asparagine synthase 1	1	578	1	0.002	1
Potri.009G072900.1	AT3G47340.1	ASN1,AT-ASN1,DIN6 glutamine-dependent asparagine synthase 1	1	589	1	0.002	1
Potri.001G278800.1	AT3G11130.1	Clathrin, heavy chain	1	1711	49	0.029	12
Potri.009G073300.1	AT3G11130.1	Clathrin, heavy chain	1	1690	40	0.024	11
Potri.010G186900.1	AT3G11130.1	Clathrin, heavy chain	1	1705	17	0.01	7
Potri.008G070600.1	AT3G11130.1	Clathrin, heavy chain	1	1705	7	0.004	1
Potri.015G109200.1	AT5G61790.1	ATCNX1,CNX1 calnexin 1	1	533	22	0.041	9
Potri.012G111100.1	AT5G61790.1	ATCNX1,CNX1 calnexin 1	1	538	19	0.035	7
Potri.001G286700.1	AT5G56000.1	AtHsp90.4,Hsp81.4 HEAT SHOCK PROTEIN 81.4	1	706	19	0.027	8
Potri.001G466000.1	AT5G56000.1	AtHsp90.4,Hsp81.4 HEAT SHOCK PROTEIN 81.4	1	699	12	0.017	8
Potri.004G073600.1	AT5G52640.1	ATHS83,AtHsp90-1,ATHSP90.1,HSP81-1,HSP81.1,HSP83,HSP90.1 heat shock protein 90.1	1	703	1	0.001	1
Potri.001G287000.1	AT2G14255.1	Ankyrin repeat family protein with DHHC zinc finger domain	1	540	4	0.007	2
Potri.001G293100.1	AT3G49870.1	ARLA1C,ATARLA1C ADP-ribosylation factor-like A1C	1	184	13	0.071	4
Potri.001G295100.1	AT1G49910.1	BUB3.2 Transducin/WD40 repeat-like superfamily protein	1	342	6	0.018	4
Potri.001G301900.1	AT4G34150.1	Calcium-dependent lipid-binding (CaLB domain) family protein	1	240	11	0.046	4
Potri.001G304000.1	AT1G49760.1	PAB8,PABP8 poly(A) binding protein 8	1	644	32	0.05	8
Potri.009G099300.1	AT1G49760.1	PAB8,PABP8 poly(A) binding protein 8	1	643	10	0.016	4
Potri.014G025400.1	AT1G49760.1	PAB8,PABP8 poly(A) binding protein 8	1	651	2	0.003	2
Potri.001G307400.1	AT1G05520.1	Sec23/Sec24 protein transport family protein	1	775	5	0.006	3
Potri.019G003100.1	AT1G05520.1	Sec23/Sec24 protein transport family protein	1	777	4	0.005	4
Potri.014G178500.1	AT2G21630.1	Sec23/Sec24 protein transport family protein	0.999	773	2	0.003	1
Potri.001G309500.1	AT5G09810.1	ACT7 actin 7	1	377	1	0.003	1
Potri.019G010400.1	AT5G09810.1	ACT7 actin 7	1	377	1	0.003	1
Potri.006G192700.1	AT3G12110.1	ACT11 actin-11	1	377	1	0.003	1
Potri.010G204300.1	AT3G12110.1	ACT11 actin-11	1	377	2	0.005	2
Potri.001G311700.1	AT5G64260.1	EXL2 EXORDIUM like 2	1	296	33	0.111	8
Potri.001G314300.1	AT2G32730.1	26S proteasome regulatory complex, non-ATPase subcomplex, Rpn2/Psmd1 subunit	1	1004	11	0.011	5
Potri.017G054400.1	AT2G32730.1	26S proteasome regulatory complex, non-ATPase subcomplex, Rpn2/Psmd1 subunit	1	1006	10	0.01	4
Potri.001G315800.1	AT3G25040.1	ERD2B endoplasmic reticulum retention defective 2B	1	215	3	0.014	2
Potri.001G320400.1	AT4G13930.1	SHM4 serine hydroxymethyltransferase 4	1	471	12	0.025	5
Potri.001G320500.1	AT4G13940.1	ATSAHH1,EMB1395,HOG1,MEE58,SAHH1 S-adenosyl-L-homocysteine hydrolase	1	485	12	0.025	7
Potri.001G322300.1	AT5G14040.1	PHT3;1 phosphate transporter 3;1	1	366	24	0.066	6
Potri.017G060800.1	AT5G14040.1	PHT3;1 phosphate transporter 3;1	1	374	11	0.029	3
Potri.012G105100.1	AT5G14040.1	PHT3;1 phosphate transporter 3;1	1	364	1	0.003	1
Potri.015G104400.1	AT5G14040.1	PHT3;1 phosphate transporter 3;1	1	359	1	0.003	1
Potri.001G323400.1	AT5G14030.1	translocon-associated protein beta (TRAPB) family protein	1	234	7	0.03	2
Potri.001G332300.1	AT5G14180.1	MPL1 Myzus persicae-induced lipase 1	1	405	4	0.01	2
Potri.001G333500.1	AT5G14220.1	HEMG2,MEE61,PPO2 Flavin containing amine oxidoreductase family	1	512	7	0.014	5
Potri.001G335300.1	AT5G40780.1	LHT1 lysine histidine transporter 1	1	448	11	0.025	3
Potri.001G338400.1	AT5G40650.1	SDH2-2 succinate dehydrogenase 2-2	1	285	17	0.06	8
Potri.001G341100.1	AT5G20890.1	TCP-1/cpn60 chaperonin family protein	1	526	21	0.04	4
Potri.001G342500.1	AT4G15000.1	Ribosomal L27e protein family	1	135	1	0.007	1
Potri.016G019000.1	AT4G15000.1	Ribosomal L27e protein family	1	135	3	0.022	1
Potri.001G343500.1	AT3G27530.1	GC6,MAG4 golgin candidate 6	1	915	7	0.008	4
Potri.001G345100.1	AT5G40480.1	EMB3012 embryo defective 3012	1	1948	8	0.004	4
Potri.001G350400.1	AT5G14950.1	ATGMII,GMII golgi alpha-mannosidase II	1	1175	11	0.009	7
Potri.001G353900.1	AT4G18100.1	Ribosomal protein L32e	1	133	12	0.09	5
Potri.001G356900.1	AT1G11910.1	APA1,ATAPA1 aspartic proteinase A1	1	515	102	0.198	16
Potri.002G228300.2	AT1G11910.1	APA1,ATAPA1 aspartic proteinase A1	1	514	4	0.008	2
Potri.001G359500.1	AT5G55280.1	ATFTSZ1-1,CPFTSZ,FTSZ1-1 homolog of bacterial cytokinesis Z-ring protein FTSZ 1-1	1	410	8	0.02	6
Potri.001G360800.1	AT5G55480.1	SVL1 SHV3-like 1	1	754	9	0.012	5
Potri.001G367900.1	AT5G55730.1	FLA1 FASCICLIN-like arabinogalactan 1	1	406	44	0.108	7
Potri.001G370000.2	AT5G55940.1	emb2731 Uncharacterised protein family (UPF0172)	1	195	19	0.097	5
Potri.001G370300.1	AT3G13224.2	RNA-binding (RRM/RBD/RNP motifs) family protein	1	349	16	0.046	7
Potri.001G344900.1	AT5G40490.1	RNA-binding (RRM/RBD/RNP motifs) family protein	1	356	14	0.039	4
Potri.001G374000.1	AT5G60860.1	AtRABA1f,RABA1f RAB GTPase homolog A1F	1	215	9	0.042	4
Potri.004G226400.1	AT1G09630.1	ATRAB-A2A,ATRAB11C,ATRABA2A,RAB-A2A,RAB11c RAB GTPase 11C	1	215	7	0.033	4
Potri.004G060500.1	AT4G18800.1	ATHSGBP,ATRAB11B,ATRABA1D,RABA1d RAB GTPase homolog A1D	1	218	2	0.009	2
Potri.015G113000.1	AT5G45130.1	ATRAB-F2A,ATRAB5A,ATRABF2A,RAB-F2A,RAB5A,RABF2A,RHA1 RAB homolog 1	1	200	8	0.04	5
Potri.007G096000.1	AT5G65270.1	AtRABA4a,RABA4a RAB GTPase homolog A4A	1	223	6	0.027	3
Potri.006G015400.1	AT5G47520.1	AtRABA5a,RABA5a RAB GTPase homolog A5A	1	225	1	0.004	1
Potri.003G004100.1	AT1G09630.1	ATRAB-A2A,ATRAB11C,ATRABA2A,RAB-A2A,RAB11c RAB GTPase 11C	1	217	2	0.009	1
Potri.001G270100.1	AT3G12160.1	ATRABA4D,RABA4D RAB GTPase homolog A4D	1	225	1	0.004	1
Potri.016G000400.1	AT1G07410.1	ATRAB-A2B,ATRABA2B,RAB-A2B,RABA2b RAB GTPase homolog A2B	0.999	216	1	0.005	1
Potri.019G092500.1	AT5G60860.1	AtRABA1f,RABA1f RAB GTPase homolog A1F	0.998	216	1	0.005	1
Potri.008G035800.1	AT3G54840.1	ARA-6,ARA6,ATRAB5C,ATRABF1,RABF1 Ras-related small GTP-binding family protein	0.998	202	5	0.025	1
Potri.001G375500.1	AT1G53210.1	sodium/calcium exchanger family protein / calcium-binding EF hand family protein	1	591	4	0.007	3
Potri.001G385200.1	AT3G14840.2	Leucine-rich repeat transmembrane protein kinase	1	1007	33	0.033	16
Potri.001G385300.1	AT1G53440.1	Leucine-rich repeat transmembrane protein kinase	1	1021	11	0.011	6
Potri.007G067900.1	AT1G56130.1	Leucine-rich repeat transmembrane protein kinase	1	1036	13	0.013	5
Potri.001G385400.1	AT1G53430.1	Leucine-rich repeat transmembrane protein kinase	1	1036	3	0.003	1
Potri.001G412000.1	AT4G27290.1	S-locus lectin protein kinase family protein	1	823	10	0.012	6
Potri.001G082900.1	AT1G56140.1	Leucine-rich repeat transmembrane protein kinase	1	1041	4	0.004	2
Potri.001G387600.2	AT2G34250.1	SecY protein transport family protein	1	476	37	0.078	6
Potri.001G391100.1	AT4G13010.1	Oxidoreductase, zinc-binding dehydrogenase family protein	1	329	6	0.018	3
Potri.001G391900.1	AT3G14940.1	ATPPC3,PPC3 phosphoenolpyruvate carboxylase 3	1	968	80	0.083	15
Potri.011G110700.1	AT3G14940.1	ATPPC3,PPC3 phosphoenolpyruvate carboxylase 3	1	966	16	0.017	6
Potri.002G214100.1	AT1G53310.1	ATPEPC1,ATPPC1,PEPC1,PPC1 phosphoenolpyruvate carboxylase 1	1	965	3	0.003	1
Potri.001G423400.1	AT4G27000.1	ATRBP45C RNA-binding (RRM/RBD/RNP motifs) family protein	1	431	14	0.032	6
Potri.011G138400.1	AT5G54900.1	ATRBP45A,RBP45A RNA-binding protein 45A	1	451	4	0.009	3
Potri.004G143400.1	AT3G19130.1	ATRBP47B,RBP47B RNA-binding protein 47B	0.989	435	1	0.002	1
Potri.001G430300.1	AT3G20390.1	endoribonuclease L-PSP family protein	1	201	2	0.01	2
Potri.001G437400.1	AT1G78380.1	ATGSTU19,GST8,GSTU19 glutathione S-transferase TAU 19	1	220	2	0.009	1
Potri.001G431400.1	AT1G78380.1	ATGSTU19,GST8,GSTU19 glutathione S-transferase TAU 19	0.999	220	12	0.055	1
Potri.001G436800.1	AT1G17180.1	ATGSTU25,GSTU25 glutathione S-transferase TAU 25	0.999	220	1	0.005	1
Potri.001G440600.1	AT4G20410.1	GAMMA-SNAP,GSNAP gamma-soluble NSF attachment protein	1	296	3	0.01	2
Potri.001G455400.1	AT1G14130.1	2-oxoglutarate (2OG) and Fe(II)-dependent oxygenase superfamily protein	1	297	7	0.024	4
Potri.001G469500.1	AT3G13300.2	VCS Transducin/WD40 repeat-like superfamily protein	1	1381	16	0.012	9
Potri.016G002100.1	AT3G13300.1	VCS Transducin/WD40 repeat-like superfamily protein	1	1567	5	0.003	2
Potri.002G007800.1	AT1G76390.1	ARM repeat superfamily protein	1	813	10	0.012	5
Potri.002G009800.1	AT4G35090.1	CAT2 catalase 2	1	492	14	0.028	6
Potri.005G251600.2	AT4G35090.1	CAT2 catalase 2	1	492	7	0.014	3
Potri.002G010300.1	AT1G20575.1	Nucleotide-diphospho-sugar transferases superfamily protein	1	240	9	0.037	3
Potri.002G013700.1	AT1G76160.1	sks5 SKU5 similar 5	1	547	5	0.009	2
Potri.005G247700.1	AT1G76160.1	sks5 SKU5 similar 5	1	548	7	0.013	3
Potri.004G180500.1	AT1G76160.1	sks5 SKU5 similar 5	1	544	16	0.029	5
Potri.004G010100.1	AT4G22010.1	sks4 SKU5 similar 4	1	544	8	0.015	3
Potri.007G038300.1	AT5G66920.1	sks17 SKU5 similar 17	1	547	5	0.009	3
Potri.014G154500.1	AT4G22010.1	sks4 SKU5 similar 4	1	542	9	0.017	2
Potri.002G016300.1	AT1G20330.1	CVP1,FRL1,SMT2 sterol methyltransferase 2	1	364	4	0.011	3
Potri.002G016900.1	AT3G56150.1	ATEIF3C-1,ATTIF3C1,EIF3C,EIF3C-1,TIF3C1 eukaryotic translation initiation factor 3C	1	910	17	0.019	6
Potri.005G245100.1	AT3G56150.1	ATEIF3C-1,ATTIF3C1,EIF3C,EIF3C-1,TIF3C1 eukaryotic translation initiation factor 3C	1	909	11	0.012	5
Potri.002G017600.1	AT1G76010.1	Alba DNA/RNA-binding protein1	1	372	7	0.019	3
Potri.002G031400.1	AT1G45000.1	AAA-type ATPase family protein	1	402	48	0.119	12
Potri.016G028000.1	AT5G58290.1	RPT3 regulatory particle triple-A ATPase 3	1	412	28	0.068	8
Potri.008G144100.1	AT5G19990.1	ATSUG1,RPT6A regulatory particle triple-A ATPase 6A	1	427	16	0.037	6
Potri.002G034200.1	AT2G21600.1	ATRER1B,RER1B endoplasmatic reticulum retrieval protein 1B	0.999	194	2	0.01	1
Potri.009G118500.1	AT2G21600.1	ATRER1B,RER1B endoplasmatic reticulum retrieval protein 1B	0.968	194	1	0.005	1
Potri.002G043100.1	AT2G30620.1	winged-helix DNA-binding transcription factor family protein	1	286	12	0.042	3
Potri.002G045200.2	AT4G02580.1	NADH-ubiquinone oxidoreductase 24 kDa subunit, putative	1	254	7	0.028	3
Potri.002G051300.1	AT1G34030.1	Ribosomal protein S13/S18 family	1	152	23	0.151	1
Potri.005G211200.1	AT1G34030.1	Ribosomal protein S13/S18 family	1	152	16	0.105	1
Potri.005G196600.1	AT1G34030.1	Ribosomal protein S13/S18 family	1	152	5	0.033	2
Potri.002G054800.1	AT4G02840.1	Small nuclear ribonucleoprotein family protein	1	115	21	0.183	4
Potri.002G055600.1	AT3G10260.3	Reticulon family protein	1	247	9	0.036	3
Potri.002G056200.1	AT2G32060.1	Ribosomal protein L7Ae/L30e/S12e/Gadd45 family protein	1	145	8	0.055	4
Potri.002G066200.1	AT1G43170.1	ARP1,emb2207,RP1,RPL3A ribosomal protein 1	1	389	39	0.1	3
Potri.005G194500.1	AT1G43170.1	ARP1,emb2207,RP1,RPL3A ribosomal protein 1	1	389	6	0.015	1
Potri.002G072100.1	AT1G77120.1	ADH,ADH1,ATADH,ATADH1 alcohol dehydrogenase 1	1	380	14	0.037	6
Potri.007G108400.1	AT1G77120.1	ADH,ADH1,ATADH,ATADH1 alcohol dehydrogenase 1	1	380	7	0.018	3
Potri.002G081900.1	AT1G77490.1	TAPX thylakoidal ascorbate peroxidase	1	377	2	0.005	2
Potri.002G082100.1	AT1G77510.1	ATPDI6,ATPDIL1-2,PDI6,PDIL1-2 PDI-like 1-2	1	505	13	0.026	8
Potri.002G095600.1	AT1G35720.1	ANNAT1,ATOXY5,OXY5 annexin 1	1	316	11	0.035	7
Potri.002G107700.2	AT4G37870.1	PCK1,PEPCK phosphoenolpyruvate carboxykinase 1	1	666	7	0.011	3
Potri.002G127900.1	AT5G23540.1	Mov34/MPN/PAD-1 family protein	1	312	2	0.006	1
Potri.014G032900.1	AT5G23540.1	Mov34/MPN/PAD-1 family protein	1	312	2	0.006	1
Potri.002G130100.1	AT1G47640.1	Unknown	1	228	4	0.018	2
Potri.002G130700.1	AT5G42650.1	AOS,CYP74A,DDE2 allene oxide synthase	1	526	11	0.021	5
Potri.002G138800.2	AT4G09320.1	NDPK1 Nucleoside diphosphate kinase family protein	1	148	9	0.061	3
Potri.014G049900.1	AT4G09320.1	NDPK1 Nucleoside diphosphate kinase family protein	1	148	3	0.02	3
Potri.002G139700.1	AT2G44710.1	RNA-binding (RRM/RBD/RNP motifs) family protein	1	618	5	0.008	2
Potri.002G141500.1	AT4G16720.1	Ribosomal protein L23/L15e family protein	1	204	37	0.181	12
Potri.002G142900.1	AT2G45060.1	Uncharacterised conserved protein UCP022280	1	270	5	0.019	3
Potri.002G148300.1	AT3G60820.1	PBF1 N-terminal nucleophile aminohydrolases (Ntn hydrolases) superfamily protein	1	223	5	0.022	2
Potri.002G150700.1	AT3G61050.1	NTMC2T4,NTMC2TYPE4 Calcium-dependent lipid-binding (CaLB domain) family protein	1	500	8	0.016	3
Potri.002G151400.1	AT3G61130.1	GAUT1,LGT1 galacturonosyltransferase 1	1	683	6	0.009	3
Potri.002G152500.1	AT1G01910.1	P-loop containing nucleoside triphosphate hydrolases superfamily protein	1	354	3	0.008	2
Potri.002G156600.1	AT3G61220.1	NAD(P)-binding Rossmann-fold superfamily protein	1	306	3	0.01	2
Potri.002G156300.1	AT3G61220.1	NAD(P)-binding Rossmann-fold superfamily protein	1	306	2	0.007	1
Potri.002G157500.1	AT4G00660.1	ATRH8,RH8 RNAhelicase-like 8	1	499	37	0.074	12
Potri.002G157700.1	AT3G61260.1	Remorin family protein	1	196	5	0.026	3
Potri.002G164100.1	AT5G12370.1	SEC10 exocyst complex component sec10	1	836	3	0.004	2
Potri.002G171700.1	AT1G01300.1	Eukaryotic aspartyl protease family protein	1	490	95	0.194	18
Potri.002G179400.1	AT5G24510.1	60S acidic ribosomal protein family	1	110	21	0.191	3
Potri.002G183200.1	AT5G63140.1	ATPAP29,PAP29 purple acid phosphatase 29	1	412	7	0.017	2
Potri.002G186300.1	AT4G01690.1	HEMG1,PPO1,PPOX Flavin containing amine oxidoreductase family	1	543	11	0.02	6
Potri.002G187500.1	AT2G47000.1	ABCB4,ATPGP4,MDR4,PGP4 ATP binding cassette subfamily B4	1	1294	16	0.012	12
Potri.014G113500.1	AT3G62150.1	PGP21 P-glycoprotein 21	1	1294	8	0.006	7
Potri.002G187400.1	AT1G02520.1	PGP11 P-glycoprotein 11	1	1275	1	0.001	1
Potri.014G113000.1	AT2G47000.1	ABCB4,ATPGP4,MDR4,PGP4 ATP binding cassette subfamily B4	1	1287	3	0.002	3
Potri.002G189000.1	AT4G01850.1	AtSAM2,MAT2,SAM-2,SAM2 S-adenosylmethionine synthetase 2	1	392	9	0.023	5
Potri.002G189900.1	AT1G23800.1	ALDH2B,ALDH2B7 aldehyde dehydrogenase 2B7	1	540	15	0.028	9
Potri.002G191400.1	AT5G14670.1	ARFA1B,ATARFA1B ADP-ribosylation factor A1B	1	255	36	0.141	8
Potri.013G088800.1	AT5G17060.1	ARFB1B,ATARFB1B ADP-ribosylation factor B1B	1	194	6	0.031	3
Potri.002G192500.1	AT3G62310.1	RNA helicase family protein	1	728	7	0.01	5
Potri.002G194000.1	AT3G62360.1	Carbohydrate-binding-like fold	1	1201	30	0.025	16
Potri.002G198000.1	AT3G62600.1	ATERDJ3B,ERDJ3B DNAJ heat shock family protein	1	345	3	0.009	1
Potri.014G122600.1	AT3G62600.1	ATERDJ3B,ERDJ3B DNAJ heat shock family protein	1	349	1	0.003	1
Potri.002G202800.1	AT3G05590.1	RPL18 ribosomal protein L18	1	187	2	0.011	1
Potri.005G023500.1	AT3G05590.1	RPL18 ribosomal protein L18	1	187	6	0.032	1
Potri.014G127300.1	AT3G05590.1	RPL18 ribosomal protein L18	1	210	3	0.014	1
Potri.013G013600.1	AT3G05590.1	RPL18 ribosomal protein L18	1	187	8	0.043	1
Potri.002G204300.1	AT2G47640.2	Small nuclear ribonucleoprotein family protein	1	108	6	0.056	2
Potri.002G204400.1	AT3G62830.1	ATUXS2,AUD1,UXS2 NAD(P)-binding Rossmann-fold superfamily protein	1	444	8	0.018	3
Potri.006G214000.1	AT3G53520.1	ATUXS1,UXS1 UDP-glucuronic acid decarboxylase 1	0.999	429	1	0.002	1
Potri.002G229200.1	AT2G05710.1	ACO3 aconitase 3	1	995	11	0.011	5
Potri.005G108100.1	AT4G35830.1	ACO1 aconitase 1	1	899	13	0.014	6
Potri.002G231000.1	AT2G43180.1	Phosphoenolpyruvate carboxylase family protein	1	504	7	0.014	5
Potri.002G231100.1	AT3G59290.1	ENTH/VHS family protein	1	893	6	0.007	4
Potri.002G232600.1	AT2G31660.1	SAD2,URM9 ARM repeat superfamily protein	1	1058	9	0.009	4
Potri.002G233500.1	AT1G10840.1	TIF3H1 translation initiation factor 3 subunit H1	1	340	6	0.018	3
Potri.002G248300.2	AT3G25230.1	ATFKBP62,FKBP62,ROF1 rotamase FKBP 1	1	575	3	0.005	2
Potri.002G255900.1	AT2G20360.1	NAD(P)-binding Rossmann-fold superfamily protein	1	399	16	0.04	5
Potri.014G193300.1	AT2G20360.1	NAD(P)-binding Rossmann-fold superfamily protein	1	394	1	0.003	1
Potri.002G257000.1	AT5G43960.1	Nuclear transport factor 2 (NTF2) family protein with RNA binding (RRM-RBD-RNP motifs) domain	1	460	7	0.015	2
Potri.002G257100.1	AT1G04080.1	PRP39 Tetratricopeptide repeat (TPR)-like superfamily protein	1	878	18	0.021	6
Potri.014G192800.1	AT1G04080.1	PRP39 Tetratricopeptide repeat (TPR)-like superfamily protein	1	830	4	0.005	3
Potri.002G257500.1	AT1G04480.1	Ribosomal protein L14p/L23e family protein	1	140	32	0.229	8
Potri.002G259900.2	AT1G75220.1	Major facilitator superfamily protein	1	487	3	0.006	2
Potri.003G000500.1	AT2G02560.2	ATCAND1,CAND1,ETA2,HVE,TIP120 cullin-associated and neddylation dissociated	1	1218	12	0.01	5
Potri.003G015300.1	AT1G10950.1	AtTMN1,TMN1 transmembrane nine 1	1	616	7	0.011	4
Potri.004G218300.1	AT1G10950.1	AtTMN1,TMN1 transmembrane nine 1	1	591	3	0.005	2
Potri.003G023800.1	AT5G64200.1	ATSC35,SC35 ortholog of human splicing factor SC35	1	258	9	0.035	3
Potri.003G031900.1	AT1G80070.1	EMB14,EMB177,EMB33,SUS2 Pre-mRNA-processing-splicing factor	1	2357	44	0.019	26
Potri.003G043200.1	AT1G60970.1	SNARE-like superfamily protein	1	177	6	0.034	3
Potri.003G043900.1	AT3G13930.1	Dihydrolipoamide acetyltransferase, long form protein	1	539	4	0.007	3
Potri.003G046200.1	AT4G19410.1	Pectinacetylesterase family protein	1	394	18	0.046	2
Potri.004G233900.1	AT5G45280.2	Pectinacetylesterase family protein	1	394	5	0.013	1
Potri.003G048700.1	AT1G71260.1	ATWHY2,WHY2 WHIRLY 2	1	229	11	0.048	4
Potri.003G059200.1	AT1G52760.1	LysoPL2 lysophospholipase 2	1	326	10	0.031	8
Potri.003G062800.1	AT1G52600.1	Peptidase S24/S26A/S26B/S26C family protein	1	180	6	0.033	2
Potri.001G171200.1	AT1G52600.1	Peptidase S24/S26A/S26B/S26C family protein	1	180	5	0.028	2
Potri.003G069400.1	AT3G14130.1	Aldolase-type TIM barrel family protein	1	364	9	0.025	3
Potri.003G072600.1	AT1G72330.1	ALAAT2 alanine aminotransferase 2	1	533	3	0.006	2
Potri.003G091500.1	AT5G46800.1	BOU Mitochondrial substrate carrier family protein	1	297	9	0.03	4
Potri.003G095900.1	AT2G35490.1	Plastid-lipid associated protein PAP / fibrillin family protein	1	373	6	0.016	3
Potri.003G113400.1	AT4G12400.2	stress-inducible protein, putative	1	581	3	0.005	3
Potri.003G114000.1	AT3G17880.1	ATHIP2,ATTDX,HIP,TDX tetraticopeptide domain-containing thioredoxin1	1	409	11	0.027	4
Potri.001G118900.1	AT4G22670.1	AtHip1,HIP1 HSP70-interacting protein 1	1	409	1	0.002	1
Potri.003G119300.1	AT2G45640.1	ATSAP18,SAP18 SIN3 associated polypeptide P18	1	160	6	0.037	4
Potri.003G125800.1	AT5G41240.1	ATGSTT2,GST10B,GSTT2 glutathione S-transferase THETA 2	1	243	2	0.008	2
Potri.003G126700.1	AT1G63500.1	Protein kinase protein with tetratricopeptide repeat domain	1	487	2	0.004	1
Potri.001G104700.1	AT1G63500.1	Protein kinase protein with tetratricopeptide repeat domain	1	488	5	0.01	1
Potri.014G082400.1	AT4G00710.1	BSK3 BR-signaling kinase 3	1	491	10	0.02	3
Potri.016G105800.1	AT3G54030.1	Protein kinase protein with tetratricopeptide repeat domain	1	491	2	0.004	2
Potri.003G134000.1	AT4G23650.1	CDPK6,CPK3 calcium-dependent protein kinase 6	1	523	4	0.008	3
Potri.003G140600.1	AT4G23900.1	Nucleoside diphosphate kinase family protein	1	236	5	0.021	3
Potri.003G165500.1	AT5G13200.1	GRAM domain family protein	1	295	4	0.014	2
Potri.003G166400.1	AT5G50850.1	MAB1 Transketolase family protein	1	373	4	0.011	2
Potri.001G061400.1	AT5G50850.1	MAB1 Transketolase family protein	1	367	3	0.008	2
Potri.003G178400.1	AT3G24160.1	PMP putative type 1 membrane protein	1	372	8	0.022	5
Potri.003G183400.1	AT1G80500.1	SNARE-like superfamily protein	1	135	3	0.022	2
Potri.003G195500.1	AT3G54400.1	Eukaryotic aspartyl protease family protein	1	441	19	0.043	7
Potri.003G201200.1	AT2G38770.1	EMB2765 P-loop containing nucleoside triphosphate hydrolases superfamily protein	1	1554	12	0.008	6
Potri.003G210900.1	AT3G20790.1	NAD(P)-binding Rossmann-fold superfamily protein	1	360	4	0.011	2
Potri.003G213200.1	AT3G12130.1	KH domain-containing protein / zinc finger (CCCH type) family protein	1	315	5	0.016	3
Potri.003G216400.1	AT1G55210.1	Disease resistance-responsive (dirigent-like protein) family protein	1	203	9	0.044	3
Potri.003G217800.1	AT2G42520.1	P-loop containing nucleoside triphosphate hydrolases superfamily protein	1	624	11	0.018	5
Potri.016G061900.1	AT2G42520.1	P-loop containing nucleoside triphosphate hydrolases superfamily protein	1	611	10	0.016	4
Potri.001G007900.2	AT2G42520.1	P-loop containing nucleoside triphosphate hydrolases superfamily protein	1	619	3	0.005	1
Potri.010G152400.1	AT5G14610.2	DEAD box RNA helicase family protein	1	1079	8	0.007	5
Potri.001G347100.1	AT5G14610.2	DEAD box RNA helicase family protein	1	795	3	0.004	2
Potri.012G084600.1	AT1G55150.1	DEA(D/H)-box RNA helicase family protein	0.999	620	1	0.002	1
Potri.003G220400.1	AT5G19760.1	Mitochondrial substrate carrier family protein	1	299	29	0.097	6
Potri.001G004500.1	AT5G19760.1	Mitochondrial substrate carrier family protein	1	299	18	0.06	4
Potri.003G222400.1	AT3G13470.1	TCP-1/cpn60 chaperonin family protein	1	607	3	0.005	1
Potri.001G002500.1	AT3G13470.1	TCP-1/cpn60 chaperonin family protein	1	607	1	0.002	1
Potri.003G224000.1	AT2G32080.2	PUR ALPHA-1 purin-rich alpha 1	1	302	5	0.017	2
Potri.001G000700.2	AT2G32080.2	PUR ALPHA-1 purin-rich alpha 1	1	297	3	0.01	1
Potri.004G003200.1	AT4G22240.1	Plastid-lipid associated protein PAP / fibrillin family protein	1	329	10	0.03	5
Potri.004G007900.1	AT5G42570.1	B-cell receptor-associated 31-like	1	219	5	0.023	4
Potri.004G017200.1	AT1G11650.2	ATRBP45B,RBP45B RNA-binding (RRM/RBD/RNP motifs) family protein	1	409	7	0.017	5
Potri.004G024600.1	AT4G23180.1	CRK10,RLK4 cysteine-rich RLK (RECEPTOR-like protein kinase) 10	1	663	10	0.015	6
Potri.004G029400.1	AT1G26880.1	Ribosomal protein L34e superfamily protein	1	141	9	0.064	2
Potri.004G033600.1	AT1G11260.1	ATSTP1,STP1 sugar transporter 1	1	522	107	0.205	14
Potri.004G034100.1	AT4G05020.1	NDB2 NAD(P)H dehydrogenase B2	1	584	14	0.024	8
Potri.004G035600.1	AT5G28740.1	Tetratricopeptide repeat (TPR)-like superfamily protein	1	908	12	0.013	7
Potri.004G039000.1	AT4G21660.1	proline-rich spliceosome-associated (PSP) family protein	1	585	3	0.005	2
Potri.004G040600.1	AT4G27450.1	Aluminium induced protein with YGL and LRDR motifs	1	255	12	0.047	5
Potri.004G043200.1	AT4G21710.1	EMB1989,NRPB2,RPB2 DNA-directed RNA polymerase family protein	1	1200	5	0.004	4
Potri.004G043900.1	AT4G04910.1	NSF AAA-type ATPase family protein	1	740	9	0.012	7
Potri.004G044500.1	AT4G20980.1	Eukaryotic translation initiation factor 3 subunit 7 (eIF-3)	1	572	11	0.019	4
Potri.004G052300.1	AT2G34040.1	Apoptosis inhibitory protein 5 (API5)	1	561	18	0.032	9
Potri.004G063400.1	AT2G34480.1	Ribosomal protein L18ae/LX family protein	1	227	14	0.062	2
Potri.011G072400.1	AT2G34480.1	Ribosomal protein L18ae/LX family protein	1	178	3	0.017	2
Potri.002G057600.1	AT2G34480.1	Ribosomal protein L18ae/LX family protein	1	178	12	0.067	5
Potri.004G064400.1	AT4G18950.1	Integrin-linked protein kinase family	1	450	9	0.02	6
Potri.004G071900.1	AT5G52840.1	NADH-ubiquinone oxidoreductase-related	1	171	12	0.07	5
Potri.004G073500.1	AT4G25740.1	RNA binding Plectin/S10 domain-containing protein	1	182	2	0.011	1
Potri.017G146700.1	AT4G25740.1	RNA binding Plectin/S10 domain-containing protein	1	180	1	0.006	1
Potri.004G073700.1	AT4G25720.1	ATQC,QC,QCT glutaminyl cyclase	1	313	5	0.016	3
Potri.004G074400.1	AT5G17310.2	AtUGP2,UGP2 UDP-glucose pyrophosphorylase 2	1	469	7	0.015	3
Potri.017G144700.1	AT5G17310.2	AtUGP2,UGP2 UDP-glucose pyrophosphorylase 2	1	469	5	0.011	2
Potri.004G076000.1	AT3G02720.1	Class I glutamine amidotransferase-like superfamily protein	1	394	2	0.005	1
Potri.004G075900.1	AT3G02720.1	Class I glutamine amidotransferase-like superfamily protein	0.995	405	1	0.002	1
Potri.004G078100.1	AT1G65820.1	microsomal glutathione s-transferase, putative	1	145	6	0.041	3
Potri.004G087000.1	AT5G37720.2	ALY4 ALWAYS EARLY 4	1	274	12	0.044	6
Potri.017G129900.2	AT1G66260.1	RNA-binding (RRM/RBD/RNP motifs) family protein	1	284	11	0.039	4
Potri.004G091200.1	AT3G45980.1	H2B,HTB9 Histone superfamily protein	1	147	4	0.027	2
Potri.008G029900.1	AT1G07790.1	HTB1 Histone superfamily protein	1	139	5	0.036	1
Potri.004G116700.1	AT5G15610.2	Proteasome component (PCI) domain protein	1	412	7	0.017	5
Potri.004G117800.1	AT5G15650.1	ATRGP2,RGP2 reversibly glycosylated polypeptide 2	1	365	7	0.019	4
Potri.017G099100.1	AT5G15650.1	ATRGP2,RGP2 reversibly glycosylated polypeptide 2	1	365	4	0.011	2
Potri.004G118600.1	AT5G15490.1	UDP-glucose 6-dehydrogenase family protein	1	481	6	0.012	3
Potri.004G118800.1	AT5G61170.1	Ribosomal protein S19e family protein	1	143	36	0.252	6
Potri.017G092200.1	AT5G61170.1	Ribosomal protein S19e family protein	0.998	143	1	0.007	1
Potri.004G137100.1	AT5G23630.1	MIA,PDR2 phosphate deficiency response 2	1	1189	5	0.004	3
Potri.004G149000.1	AT5G42650.1	AOS,CYP74A,DDE2 allene oxide synthase	1	481	132	0.274	30
Potri.004G153500.1	AT4G34450.1	coatomer gamma-2 subunit, putative / gamma-2 coat protein, putative / gamma-2 COP, putative	1	885	22	0.025	9
Potri.009G115100.1	AT4G34450.1	coatomer gamma-2 subunit, putative / gamma-2 coat protein, putative / gamma-2 COP, putative	1	886	4	0.005	4
Potri.004G157200.1	AT4G39200.1	Ribosomal protein S25 family protein	1	108	22	0.204	5
Potri.004G168500.1	AT2G16595.1	Translocon-associated protein (TRAP), alpha subunit	1	256	13	0.051	3
Potri.009G129800.2	AT2G21160.1	Translocon-associated protein (TRAP), alpha subunit	1	201	3	0.015	2
Potri.004G168800.1	AT2G16600.1	ROC3 rotamase CYP 3	1	172	34	0.198	4
Potri.004G171600.1	AT3G16620.1	ATTOC120,TOC120 translocon outer complex protein 120	1	1411	5	0.004	3
Potri.004G174500.1	AT4G35000.1	APX3 ascorbate peroxidase 3	1	286	21	0.073	9
Potri.009G134100.1	AT4G35000.1	APX3 ascorbate peroxidase 3	1	286	7	0.024	3
Potri.009G015400.1	AT3G09640.1	APX1B,APX2 ascorbate peroxidase 21	1	251	8	0.032	3
Potri.016G084800.1	AT3G09640.1	APX1B,APX2 ascorbate peroxidase 2	1	250	10	0.04	3
Potri.004G174600.1	AT2G20990.1	ATSYTA,NTMC2T1.1,NTMC2TYPE1.1,SYT1,SYTA synaptotagmin A	1	538	20	0.037	7
Potri.004G176600.1	AT1G20200.1	EMB2719,HAP15 PAM domain (PCI/PINT associated module) protein	1	488	3	0.006	1
Potri.009G136900.1	AT1G20200.1	EMB2719,HAP15 PAM domain (PCI/PINT associated module) protein	1	486	2	0.004	1
Potri.004G177500.1	AT4G38510.5	ATPase, V1 complex, subunit B protein	1	488	19	0.039	8
Potri.004G177700.1	AT2G16950.2	ATTRN1,TRN1 transportin 1	1	894	11	0.012	4
Potri.004G182000.1	AT3G12500.1	ATHCHIB,B-CHI,CHI-B,HCHIB,PR-3,PR3 basic chitinase	1	321	12	0.037	3
Potri.004G189700.1	AT5G22780.1	Adaptor protein complex AP-2, alpha subunit	1	1015	7	0.007	3
Potri.009G150300.1	AT5G22780.1	Adaptor protein complex AP-2, alpha subunit	1	1018	1	0.001	1
Potri.004G194400.1	AT5G17770.1	ATCBR,CBR,CBR1 NADH:cytochrome B5 reductase 1	1	278	9	0.032	3
Potri.004G195300.1	AT3G11830.1	TCP-1/cpn60 chaperonin family protein	1	561	6	0.011	2
Potri.004G196500.1	AT1G77940.1	Ribosomal protein L7Ae/L30e/S12e/Gadd45 family protein	1	112	3	0.027	1
Potri.007G086800.1	AT1G77940.1	Ribosomal protein L7Ae/L30e/S12e/Gadd45 family protein	1	112	2	0.018	1
Potri.005G080700.1	AT1G77940.1	Ribosomal protein L7Ae/L30e/S12e/Gadd45 family protein	1	112	1	0.009	1
Potri.004G199100.1	AT5G22330.1	ATTIP49A,RIN1 P-loop containing nucleoside triphosphate hydrolases superfamily protein	1	455	4	0.009	3
Potri.004G203800.1	AT5G40810.1	Cytochrome C1 family	1	320	11	0.034	2
Potri.009G165000.1	AT5G40810.1	Cytochrome C1 family	1	310	4	0.013	2
Potri.004G213400.1	AT2G28000.1	CH-CPN60A,CPN60A,SLP chaperonin-60alpha	1	587	4	0.007	3
Potri.004G226300.1	AT1G09640.1	Translation elongation factor EF1B, gamma chain	1	422	10	0.024	4
Potri.003G004700.1	AT1G09640.1	Translation elongation factor EF1B, gamma chain	1	421	4	0.01	3
Potri.019G077000.1	AT1G09640.1	Translation elongation factor EF1B, gamma chain	1	426	2	0.005	1
Potri.004G228400.1	AT1G59610.1	ADL3,CF1,DL3,DRP2B dynamin-like 3	1	920	20	0.022	9
Potri.003G001400.1	AT1G59610.1	ADL3,CF1,DL3,DRP2B dynamin-like 3	1	904	5	0.006	3
Potri.019G068700.1	AT1G59610.1	ADL3,CF1,DL3,DRP2B dynamin-like 3	1	920	5	0.005	3
Potri.003G002200.1	AT1G59610.1	ADL3,CF1,DL3,DRP2B dynamin-like 3	1	147	5	0.034	1
Potri.004G232400.1	AT5G49760.1	Leucine-rich repeat protein kinase family protein	1	958	12	0.013	10
Potri.004G233800.1	AT5G61510.1	GroES-like zinc-binding alcohol dehydrogenase family protein	1	360	7	0.019	3
Potri.005G021400.1	AT4G11420.1	ATEIF3A-1,ATTIF3A1,EIF3A,EIF3A-1,TIF3A1 eukaryotic translation initiation factor 3A	1	998	9	0.009	4
Potri.013G011900.1	AT4G11420.1	ATEIF3A-1,ATTIF3A1,EIF3A,EIF3A-1,TIF3A1 eukaryotic translation initiation factor 3A	1	994	3	0.003	1
Potri.005G026000.1	AT5G27700.1	Ribosomal protein S21e	1	82	6	0.073	2
Potri.005G026500.1	AT5G27670.1	HTA7 histone H2A 7	1	145	17	0.117	2
Potri.002G046400.1	AT3G54560.1	HTA11 histone H2A 11	1	137	7	0.051	2
Potri.001G415700.1	AT1G51060.1	HTA10 histone H2A 10	1	169	12	0.071	1
Potri.006G082300.1	AT5G02560.1	HTA12 histone H2A 12	1	149	11	0.074	1
Potri.005G040700.1	AT1G54690.1	G-H2AX,GAMMA-H2AX,H2AXB,HTA3 gamma histone variant H2AX	0.999	142	4	0.028	1
Potri.005G032400.1	AT1G55020.1	ATLOX1,LOX1 lipoxygenase 1	1	866	8	0.009	4
Potri.005G032800.1	AT1G55020.1	ATLOX1,LOX1 lipoxygenase 1	0.999	863	1	0.001	1
Potri.005G049100.1	AT4G32640.1	Sec23/Sec24 protein transport family protein	1	1035	6	0.006	2
Potri.013G035800.2	AT4G32640.1	Sec23/Sec24 protein transport family protein	1	1096	5	0.005	3
Potri.005G051300.1	AT3G04830.1	Protein prenylyltransferase superfamily protein	1	302	6	0.02	3
Potri.005G056100.1	AT3G04610.1	FLK RNA-binding KH domain-containing protein	1	529	7	0.013	3
Potri.013G043000.1	AT3G04610.1	FLK RNA-binding KH domain-containing protein	0.999	527	2	0.004	1
Potri.005G065700.1	AT5G63970.1	Copine (Calcium-dependent phospholipid-binding protein) family	1	414	5	0.012	2
Potri.005G075500.1	AT4G39880.1	Ribosomal protein L23/L15e family protein	1	177	3	0.017	2
Potri.005G075900.1	AT5G65020.1	ANNAT2 annexin 2	1	316	7	0.022	4
Potri.005G076200.1	AT4G39850.1	ACN2,AtABCD1,CTS,PED3,PXA1 peroxisomal ABC transporter 1	1	1328	5	0.004	4
Potri.005G089700.1	AT5G23300.1	PYRD pyrimidine d	1	457	10	0.022	4
Potri.005G093100.1	AT3G18610.1	ATNUC-L2,NUC-L2,PARLL1 nucleolin like 2	1	664	41	0.062	14
Potri.005G094600.11	AT1G14650.1	SWAP (Suppressor-of-White-APricot)/surp domain-containing protein / ubiquitin family protein	1	805	4	0.005	4
Potri.007G070700.1	AT1G14650.1	SWAP (Suppressor-of-White-APricot)/surp domain-containing protein / ubiquitin family protein	1	806	3	0.004	2
Potri.005G102200.1	AT1G21630.1	Calcium-binding EF hand family protein	1	1230	7	0.006	6
Potri.002G008600.1	AT1G20760.1	Calcium-binding EF hand family protein	1	1071	5	0.005	4
Potri.005G108000.1	AT5G66060.1	2-oxoglutarate (2OG) and Fe(II)-dependent oxygenase superfamily protein	1	291	9	0.031	5
Potri.005G110600.1	AT2G17790.1	VPS35A,ZIP3 VPS35 homolog A	1	793	11	0.014	4
Potri.005G114300.1	AT2G17930.1	Phosphatidylinositol 3- and 4-kinase family protein with FAT domain	1	3903	4	0.001	3
Potri.005G115300.1	AT5G59690.1	Histone superfamily protein	1	103	94	0.913	15
Potri.005G138600.2	AT4G36960.1	RNA-binding (RRM/RBD/RNP motifs) family protein	1	367	8	0.022	3
Potri.005G146800.1	AT5G67500.1	ATVDAC2,VDAC2 voltage dependent anion channel 2	1	276	18	0.065	7
Potri.005G154600.1	ATCG00120.1	ATP synthase subunit alpha	1	480	36	0.075	4
Potri.005G162400.1	AT1G78300.1	14-3-3OMEGA,GF14 OMEGA,GRF2 general regulatory factor 2	1	260	9	0.035	5
Potri.004G101700.2	AT3G02520.1	GF14 NU,GRF7 general regulatory factor 7	1	261	13	0.05	7
Potri.002G099800.1	AT1G78300.1	14-3-3OMEGA,GF14 OMEGA,GRF2 general regulatory factor 2	1	261	8	0.031	3
Potri.017G113300.1	AT3G02520.1	GF14 NU,GRF7 general regulatory factor 7	1	262	6	0.023	4
Potri.002G103800.1	AT5G65430.1	14-3-3KAPPA,GF14 KAPPA,GRF8 general regulatory factor 8	1	254	2	0.008	1
Potri.005G157700.4	AT5G65430.1	14-3-3KAPPA,GF14 KAPPA,GRF8 general regulatory factor 8	1	254	2	0.008	2
Potri.001G392200.1	AT2G42590.2	GF14 MU,GRF9 general regulatory factor 9	0.999	276	1	0.004	1
Potri.005G162600.1	AT5G10360.1	EMB3010,RPS6B Ribosomal protein S6e	1	249	22	0.088	4
Potri.007G096300.1	AT5G10360.1	EMB3010,RPS6B Ribosomal protein S6e	1	249	7	0.028	2
Potri.001G311000.1	AT5G10360.1	EMB3010,RPS6B Ribosomal protein S6e	1	249	9	0.036	1
Potri.005G163500.1	AT4G08950.1	EXO Phosphate-responsive 1 family protein	1	319	3	0.009	1
Potri.005G163300.1	AT4G08950.1	EXO Phosphate-responsive 1 family protein	1	319	2	0.006	1
Potri.002G098600.1	AT4G08950.1	EXO Phosphate-responsive 1 family protein	1	413	8	0.019	4
Potri.005G177500.1	AT1G77590.1	LACS9 long chain acyl-CoA synthetase 9	1	697	33	0.047	3
Potri.002G084100.1	AT1G77590.1	LACS9 long chain acyl-CoA synthetase 9	1	719	5	0.007	3
Potri.005G179300.1	AT1G44170.1	ALDH3H1,ALDH4 aldehyde dehydrogenase 3H1	1	488	3	0.006	3
Potri.005G180500.1	AT1G21720.1	PBC1 proteasome beta subunit C1	1	204	3	0.015	2
Potri.005G191400.2	AT1G43670.1	Inositol monophosphatase family protein	1	383	7	0.018	4
Potri.005G194700.1	AT1G43190.1	PTB3 polypyrimidine tract-binding protein 3	1	511	3	0.006	3
Potri.005G195700.1	AT1G71695.1	Peroxidase superfamily protein	1	353	92	0.261	15
Potri.005G201200.1	AT4G14130.1	XTH15,XTR7 xyloglucan endotransglucosylase/hydrolase 15	1	294	8	0.027	2
Potri.006G071200.1	AT4G25810.1	XTH23,XTR6 xyloglucan endotransglycosylase 6	1	285	8	0.028	2
Potri.001G071000.1	AT5G13870.1	EXGT-A4,XTH5 xyloglucan endotransglucosylase/hydrolase 5	1	293	1	0.003	1
Potri.018G095100.1	AT4G25810.1	XTH23,XTR6 xyloglucan endotransglycosylase 6	1	313	4	0.013	2
Potri.005G205300.1	AT2G30880.1	Pleckstrin homology (PH) domain-containing protein	1	504	7	0.014	5
Potri.005G219700.1	AT5G09500.1	Ribosomal protein S19 family protein	1	152	4	0.026	1
Potri.002G043200.1	AT5G09500.1	Ribosomal protein S19 family protein	1	152	3	0.02	1
Potri.010G076900.1	AT5G09510.1	Ribosomal protein S19 family protein	0.977	152	1	0.007	1
Potri.005G220700.1	AT5G63450.1	CYP94B1 cytochrome P450, family 94, subfamily B, polypeptide 1	1	507	32	0.063	11
Potri.005G221600.1	AT3G58170.1	ATBET11,ATBS14A,BET11,BS14A BET1P/SFT1P-like protein 14A	1	123	6	0.049	2
Potri.005G224900.2	AT3G54670.3	ATSMC1,SMC1,TTN8 Structural maintenance of chromosomes (SMC) family protein	1	1217	4	0.003	3
Potri.005G226100.1	AT4G21150.1	HAP6 ribophorin II (RPN2) family protein	1	695	38	0.055	13
Potri.005G227300.1	AT4G27090.1	Ribosomal protein L14	1	133	11	0.083	3
Potri.008G168600.1	AT2G20450.1	Ribosomal protein L14	1	158	1	0.006	1
Potri.010G069900.1	AT4G27090.1	Ribosomal protein L14	1	134	5	0.037	3
Potri.005G229000.1	AT1G19580.1	GAMMA CA1 gamma carbonic anhydrase 1	1	271	10	0.037	4
Potri.002G034100.1	AT1G19580.1	GAMMA CA1 gamma carbonic anhydrase 1	1	285	8	0.028	4
Potri.005G120800.1	AT1G19580.1	GAMMA CA1 gamma carbonic anhydrase 1	1	271	1	0.004	1
Potri.005G232700.1	AT3G51030.1	ATTRX H1,ATTRX1,TRX1 thioredoxin H-type 1	1	114	6	0.053	3
Potri.005G234900.1	AT1G05150.1	Calcium-binding tetratricopeptide family protein	1	797	6	0.008	4
Potri.005G241100.1	AT4G24190.2	AtHsp90-7,AtHsp90.7,HSP90.7,SHD Chaperone protein htpG family protein	1	823	39	0.047	19
Potri.005G248600.1	AT1G76200.1	Unknown	1	68	4	0.059	2
Potri.005G255000.1	AT1G76400.1	Ribophorin I	1	615	21	0.034	8
Potri.002G006600.1	AT1G76400.1	Ribophorin I	1	615	7	0.011	4
Potri.005G255100.1	AT1G76405.2	Unknown	1	167	12	0.072	5
Potri.005G257100.1	AT2G33585.1	Unknown	1	96	3	0.031	2
Potri.006G011500.1	AT4G12590.1	Protein of unknown function DUF106, transmembrane	1	261	2	0.008	1
Potri.016G013100.1	AT4G12590.1	Protein of unknown function DUF106, transmembrane	1	246	1	0.004	1
Potri.006G026700.1	AT2G27030.3	ACAM-2,CAM5 calmodulin 5	1	149	5	0.034	3
Potri.006G031900.1	AT1G65440.2	GTB1 global transcription factor group B1	1	1644	5	0.003	4
Potri.006G038400.1	AT5G04140.2	FD-GOGAT,GLS1,GLU1,GLUS glutamate synthase 1	1	1491	4	0.003	4
Potri.006G041900.1	AT3G57090.1	BIGYIN,FIS1A Tetratricopeptide repeat (TPR)-like superfamily protein	1	167	3	0.018	2
Potri.006G044100.1	AT3G57150.1	AtCBF5,AtNAP57,CBF5,NAP57 homologue of NAP57	1	606	2	0.003	1
Potri.006G047300.1	AT3G10300.3	Calcium-binding EF-hand family protein	1	284	50	0.176	5
Potri.006G060600.1	AT2G12400.1	Unknown	1	550	12	0.022	4
Potri.006G065100.1	AT5G35200.1	ENTH/ANTH/VHS superfamily protein	1	548	2	0.004	2
Potri.006G065700.1	AT5G20250.4	DIN10 Raffinose synthase family protein	1	867	4	0.005	4
Potri.006G066800.1	AT3G15880.1	TPR4,WSIP2 WUS-interacting protein 2	1	1132	7	0.006	6
Potri.001G200500.1	AT1G80490.2	TPR1 TOPLESS-related 1	1	1153	5	0.004	1
Potri.003G030000.1	AT1G80490.2	TPR1 TOPLESS-related 1	0.999	828	1	0.001	1
Potri.006G072900.1	AT4G29900.1	ACA10,ATACA10,CIF1 autoinhibited Ca(2+)-ATPase 10	1	1051	12	0.011	7
Potri.018G139800.1	AT4G29900.1	ACA10,ATACA10,CIF1 autoinhibited Ca(2+)-ATPase 10	0.994	1068	9	0.008	1
Potri.006G073200.2	AT2G44120.2	Ribosomal protein L30/L7 family protein	1	244	17	0.07	4
Potri.018G140300.1	AT3G13580.1	Ribosomal protein L30/L7 family protein	1	288	17	0.059	2
Potri.010G250900.1	AT3G13580.1	Ribosomal protein L30/L7 family protein	1	244	4	0.016	1
Potri.008G008000.1	AT3G13580.1	Ribosomal protein L30/L7 family protein	1	243	10	0.041	4
Potri.006G076200.1	AT2G19170.1	SLP3 subtilisin-like serine protease 3	1	817	20	0.024	5
Potri.006G080700.1	AT5G58100.1	Unknown	1	950	19	0.02	5
Potri.006G087900.1	AT3G02560.1	Ribosomal protein S7e family protein	1	191	16	0.084	6
Potri.016G100400.1	AT3G02560.1	Ribosomal protein S7e family protein	1	191	7	0.037	3
Potri.006G092700.1	AT3G53990.1	Adenine nucleotide alpha hydrolases-like superfamily protein	1	157	38	0.242	6
Potri.006G092800.1	AT1G60070.1	Adaptor protein complex AP-1, gamma subunit	1	877	10	0.011	4
Potri.006G095400.1	AT2G38000.1	chaperone protein dnaJ-related	1	421	10	0.024	4
Potri.006G097600.1	AT5G01220.1	SQD2 sulfoquinovosyldiacylglycerol 2	1	520	5	0.01	2
Potri.006G111300.1	AT3G08640.1	Protein of unknown function (DUF3411)	1	357	18	0.05	6
Potri.006G113300.1	AT3G08590.1	Phosphoglycerate mutase, 2,3-bisphosphoglycerate-independent	1	560	15	0.027	9
Potri.006G114800.2	AT3G52880.1	ATMDAR1,MDAR1 monodehydroascorbate reductase 1	1	434	32	0.074	10
Potri.006G116700.1	AT5G42820.1	ATU2AF35B,U2AF35B Zinc finger C-x8-C-x5-C-x3-H type family protein	1	311	6	0.019	3
Potri.002G003000.1	AT5G42820.1	ATU2AF35B,U2AF35B Zinc finger C-x8-C-x5-C-x3-H type family protein	1	273	2	0.007	1
Potri.006G117400.1	AT3G52990.1	Pyruvate kinase family protein	1	527	7	0.013	3
Potri.010G233200.1	AT3G52990.1	Pyruvate kinase family protein	1	526	3	0.006	1
Potri.006G119600.1	AT5G51200.1	Protein of unknown function (DUF3414)	1	1477	13	0.009	11
Potri.006G121300.1	AT2G32600.1	hydroxyproline-rich glycoprotein family protein	1	331	5	0.015	2
Potri.006G131500.1	AT5G02960.1	Ribosomal protein S12/S23 family protein	1	150	24	0.16	7
Potri.006G144500.1	AT3G13750.1	BGAL1 beta galactosidase 1	1	837	3	0.004	3
Potri.006G145700.1	AT5G20490.1	ATXIK,XI-17,XIK Myosin family protein with Dil domain	0.997	1539	2	0.001	1
Potri.013G043900.1	AT1G54560.1	ATXIE,XIE Myosin family protein with Dil domain	0.986	1531	1	0.001	1
Potri.006G148600.1	AT2G19480.3	NAP1;2,NFA02,NFA2 nucleosome assembly protein 1;2	1	378	11	0.029	4
Potri.006G157400.1	AT1G60770.1	Tetratricopeptide repeat (TPR)-like superfamily protein	1	490	7	0.014	4
Potri.006G165700.1	AT2G36460.1	Aldolase superfamily protein	1	358	40	0.112	8
Potri.018G090100.1	AT2G36460.1	Aldolase superfamily protein	1	358	20	0.056	7
Potri.006G171500.1	AT2G24765.1	ARF3,ARL1,ATARL1 ADP-ribosylation factor 3	1	164	5	0.03	2
Potri.006G174000.1	AT2G18740.1	Small nuclear ribonucleoprotein family protein	1	88	14	0.159	3
Potri.006G181500.1	AT5G45775.2	Ribosomal L5P family protein	1	180	46	0.256	9
Potri.006G185000.1	AT1G13950.1	ATELF5A-1,EIF-5A,EIF5A,ELF5A-1 eukaryotic elongation factor 5A-1	1	160	6	0.037	4
Potri.006G189300.1	AT5G35160.2	Endomembrane protein 70 protein family	1	657	8	0.012	5
Potri.006G197700.1	AT2G37270.1	ATRPS5B,RPS5B ribosomal protein 5B	1	208	8	0.038	4
Potri.016G063200.1	AT2G37270.1	ATRPS5B,RPS5B ribosomal protein 5B	1	207	14	0.068	3
Potri.006G207100.1	AT4G03140.1	NAD(P)-binding Rossmann-fold superfamily protein	1	270	9	0.033	4
Potri.006G209700.1	AT5G39850.1	Ribosomal protein S4	1	197	2	0.01	1
Potri.016G076500.1	AT5G39850.1	Ribosomal protein S4	1	197	1	0.005	1
Potri.011G094500.1	AT5G39850.1	Ribosomal protein S4	1	197	3	0.015	2
Potri.006G210600.1	AT3G52600.1	AtcwINV2,CWINV2 cell wall invertase 2	1	578	16	0.028	3
Potri.006G216600.1	AT1G53750.1	RPT1A regulatory particle triple-A 1A	1	429	1	0.002	1
Potri.001G161700.1	AT1G53750.1	RPT1A regulatory particle triple-A 1A	1	428	1	0.002	1
Potri.006G222100.1	AT5G35530.1	Ribosomal protein S3 family protein	1	236	37	0.157	8
Potri.006G224500.1	AT4G33090.1	APM1,ATAPM1 aminopeptidase M1	1	873	22	0.025	10
Potri.006G225700.1	AT3G13920.1	EIF4A1,RH4,TIF4A1 eukaryotic translation initiation factor 4A1	1	413	5	0.012	2
Potri.003G043700.1	AT3G13920.1	EIF4A1,RH4,TIF4A1 eukaryotic translation initiation factor 4A1	1	413	1	0.002	1
Potri.001G197900.1	AT3G13920.1	EIF4A1,RH4,TIF4A1 eukaryotic translation initiation factor 4A1	1	413	2	0.005	1
Potri.006G227700.1	AT2G26140.1	ftsh4 FTSH protease 4	1	720	11	0.015	5
Potri.006G232100.1	AT5G26030.1	ATFC-I,FC-I,FC1 ferrochelatase 1	1	491	4	0.008	3
Potri.006G250300.2	AT5G55190.1	ATRAN3,RAN3 RAN GTPase 3	1	221	20	0.09	9
Potri.006G252000.1	AT2G34160.1	Alba DNA/RNA-binding protein	1	136	9	0.066	2
Potri.006G258900.1	AT5G25260.1	SPFH/Band 7/PHB domain-containing membrane-associated protein family	1	484	27	0.056	11
Potri.006G262200.1	AT2G25170.1	CHD3,CHR6,GYM,PKL,SSL2 chromatin remodeling factor CHD3 (PICKLE)	1	1473	3	0.002	2
Potri.006G272400.1	AT4G31580.1	RSZP22,SRZ-22,SRZ22 serine/arginine-rich 22	1	187	6	0.032	2
Potri.007G002100.1	AT1G78955.1	CAMS1 camelliol C synthase 1	1	740	13	0.018	7
Potri.007G004600.1	AT5G65620.1	Zincin-like metalloproteases family protein	1	703	3	0.004	3
Potri.007G005100.1	AT5G67590.1	FRO1 NADH-ubiquinone oxidoreductase-related	1	159	3	0.019	2
Potri.007G009100.1	AT2G22780.1	PMDH1 peroxisomal NAD-malate dehydrogenase 1	1	354	8	0.023	4
Potri.007G017600.1	AT3G51050.1	FG-GAP repeat-containing protein	1	697	4	0.006	3
Potri.007G018100.1	AT4G36360.1	BGAL3 beta-galactosidase 3	1	847	6	0.007	2
Potri.007G023900.1	AT2G18330.1	AAA-type ATPase family protein	1	633	2	0.003	1
Potri.001G458200.1	AT5G16930.1	AAA-type ATPase family protein	0.997	651	1	0.002	1
Potri.007G026400.1	AT5G66760.1	SDH1-1 succinate dehydrogenase 1-1	1	633	34	0.054	11
Potri.007G028500.1	AT4G36690.1	ATU2AF65A U2 snRNP auxilliary factor, large subunit, splicing factor	1	565	13	0.023	4
Potri.005G125500.1	AT4G36690.1	ATU2AF65A U2 snRNP auxilliary factor, large subunit, splicing factor	0.997	576	1	0.002	1
Potri.007G029700.1	AT4G36760.1	APP1,ATAPP1 aminopeptidase P1	1	645	3	0.005	2
Potri.007G031000.1	AT5G66680.1	DGL1 dolichyl-diphosphooligosaccharide-protein glycosyltransferase 48kDa subunit family protein	1	440	18	0.041	7
Potri.005G127000.1	AT5G66680.1	DGL1 dolichyl-diphosphooligosaccharide-protein glycosyltransferase 48kDa subunit family protein	1	438	4	0.009	3
Potri.007G034800.1	AT2G27530.1	PGY1 Ribosomal protein L1p/L10e family	1	216	4	0.019	1
Potri.004G202800.2	AT2G27530.1	PGY1 Ribosomal protein L1p/L10e family	1	216	5	0.023	2
Potri.007G041000.1	AT3G50590.1	Transducin/WD40 repeat-like superfamily protein	1	1616	18	0.011	8
Potri.007G045400.1	AT2G23420.1	NAPRT2 nicotinate phosphoribosyltransferase 2	1	559	6	0.011	2
Potri.007G050300.1	AT2G14960.1	GH3.1 Auxin-responsive GH3 family protein	1	597	100	0.168	22
Potri.009G092900.1	AT2G14960.1	GH3.1 Auxin-responsive GH3 family protein	1	596	1	0.002	1
Potri.007G060300.1	AT4G35790.2	ATPLDDELTA,PLDDELTA phospholipase D delta	1	867	7	0.008	5
Potri.007G065000.1	AT4G35470.1	PIRL4 plant intracellular ras group-related LRR 4	1	569	5	0.009	3
Potri.007G065600.1	AT1G56070.1	LOS1 Ribosomal protein S5/Elongation factor G/III/V family protein	1	843	88	0.104	21
Potri.007G071100.1	AT3G18610.1	ATNUC-L2,NUC-L2,PARLL1 nucleolin like 2	1	590	7	0.012	5
Potri.007G074500.1	AT5G08335.1	ATICMTB,ATSTE14B,ICMTB Isoprenylcysteine carboxyl methyltransferase (ICMT) family	1	224	3	0.013	2
Potri.007G076900.1	AT5G09900.2	EMB2107,MSA,RPN5A 26S proteasome regulatory subunit, putative (RPN5)	1	442	3	0.007	1
Potri.005G087100.1	AT5G09900.2	EMB2107,MSA,RPN5A 26S proteasome regulatory subunit, putative (RPN5)	1	442	1	0.002	1
Potri.007G079300.1	AT1G10490.1	Domain of unknown function (DUF1726) ;Putative ATPase (DUF699)	1	1034	8	0.008	3
Potri.007G079500.1	AT2G21870.1	MGP1 copper ion binding;cobalt ion binding;zinc ion binding	1	240	30	0.125	9
Potri.005G085500.1	AT2G21870.2	MGP1 copper ion binding;cobalt ion binding;zinc ion binding	1	249	8	0.032	3
Potri.007G080900.1	AT4G39520.1	GTP-binding protein-related	1	368	4	0.011	2
Potri.007G082000.1	AT5G10010.1	Unknown	1	385	4	0.01	2
Potri.007G087800.1	AT1G64940.1	CYP89A6 cytochrome P450, family 87, subfamily A, polypeptide 6	1	485	6	0.012	3
Potri.007G100000.1	AT5G63840.1	PSL5,RSW3 Glycosyl hydrolases family 31 protein	1	932	5	0.005	4
Potri.007G101600.1	AT5G63910.1	FCLY farnesylcysteine lyase	1	511	9	0.018	3
Potri.007G104000.1	AT5G64030.1	S-adenosyl-L-methionine-dependent methyltransferases superfamily protein	1	848	26	0.031	12
Potri.002G075800.1	AT2G34300.1	S-adenosyl-L-methionine-dependent methyltransferases superfamily protein	1	817	1	0.001	1
Potri.005G184500.1	AT2G34300.1	S-adenosyl-L-methionine-dependent methyltransferases superfamily protein	0.991	826	1	0.001	1
Potri.007G118300.2	AT4G33650.1	ADL2,DRP3A dynamin-related protein 3A	1	827	3	0.004	3
Potri.017G041800.1	AT4G33650.1	ADL2,DRP3A dynamin-related protein 3A	1	831	5	0.006	2
Potri.007G120400.1	AT3G22060.1	Receptor-like protein kinase-related family protein	1	242	9	0.037	4
Potri.007G121600.1	AT3G21865.1	PEX22 peroxin 22	1	275	5	0.018	4
Potri.007G124000.1	AT2G43230.2	Protein kinase superfamily protein	1	368	7	0.019	3
Potri.007G129700.1	AT3G59480.1	pfkB-like carbohydrate kinase family protein	1	328	5	0.015	3
Potri.007G131700.1	AT3G20320.1	TGD2 trigalactosyldiacylglycerol2	1	384	8	0.021	4
Potri.007G142000.1	AT3G59820.1	LETM1-like protein	1	750	8	0.011	4
Potri.008G078600.1	AT1G65540.1	LETM1-like protein	1	748	5	0.007	3
Potri.007G144400.1	AT3G59850.1	Pectin lyase-like superfamily protein	1	391	47	0.12	8
Potri.008G033000.1	AT5G04280.1	RNA-binding (RRM/RBD/RNP motifs) family protein with retrovirus zinc finger-like domain	1	279	1	0.004	1
Potri.010G228700.1	AT5G04280.1	RNA-binding (RRM/RBD/RNP motifs) family protein with retrovirus zinc finger-like domain	0.988	280	1	0.004	1
Potri.008G042400.1	AT1G29150.1	ATS9,RPN6 non-ATPase subunit 9	1	422	7	0.017	3
Potri.010G164200.1	AT1G29150.1	ATS9,RPN6 non-ATPase subunit 9	1	422	4	0.009	3
Potri.008G050200.1	AT3G55280.1	RPL23AB ribosomal protein L23AB	1	153	41	0.268	10
Potri.008G053100.1	AT2G28760.1	UXS6 UDP-XYL synthase 6	1	346	11	0.032	6
Potri.008G054700.1	AT5G02500.1	AT-HSC70-1,HSC70,HSC70-1,HSP70-1 heat shock cognate protein 70-1	1	648	1	0.002	1
Potri.010G205700.1	AT3G12580.1	ATHSP70,HSP70 heat shock protein 70	1	648	6	0.009	4
Potri.010G205800.1	AT5G02500.1	AT-HSC70-1,HSC70,HSC70-1,HSP70-1 heat shock cognate protein 70-1	1	649	13	0.02	3
Potri.008G054600.1	AT5G02500.1	AT-HSC70-1,HSC70,HSC70-1,HSP70-1 heat shock cognate protein 70-1	1	648	3	0.005	2
Potri.003G143600.1	AT5G42020.1	BIP,BIP2 Heat shock protein 70 (Hsp 70) family protein	1	666	11	0.017	4
Potri.001G087500.1	AT5G42020.1	BIP,BIP2 Heat shock protein 70 (Hsp 70) family protein	1	666	4	0.006	2
Potri.012G017600.1	AT5G42020.1	BIP,BIP2 Heat shock protein 70 (Hsp 70) family protein	1	668	1	0.001	1
Potri.008G063200.1	AT1G74270.1	Ribosomal protein L35Ae family protein	1	112	3	0.027	1
Potri.010G194200.1	AT1G07070.1	Ribosomal protein L35Ae family protein	1	112	5	0.045	2
Potri.008G064700.1	AT2G39960.1	Microsomal signal peptidase 25 kDa subunit (SPC25)	1	189	18	0.095	7
Potri.010G192700.1	AT2G39960.1	Microsomal signal peptidase 25 kDa subunit (SPC25)	1	171	4	0.023	2
Potri.008G065300.1	AT3G11270.1	MEE34 Mov34/MPN/PAD-1 family protein	1	310	4	0.013	2
Potri.010G192200.1	AT3G11270.1	MEE34 Mov34/MPN/PAD-1 family protein	1	310	1	0.003	1
Potri.008G072600.1	AT1G09870.1	histidine acid phosphatase family protein	1	489	8	0.016	2
Potri.008G081400.1	AT1G79390.1	Unknown	1	133	3	0.023	2
Potri.008G082100.1	AT3G12740.1	ALIS1 ALA-interacting subunit 1	1	350	5	0.014	2
Potri.008G084400.1	AT1G79550.1	PGK phosphoglycerate kinase	1	401	48	0.12	13
Potri.010G171600.1	AT1G79550.1	PGK phosphoglycerate kinase	1	401	16	0.04	8
Potri.008G084500.1	AT3G12780.1	PGK1 phosphoglycerate kinase 1	1	481	17	0.035	7
Potri.008G084800.1	AT3G19820.1	CBB1,DIM,DIM1,DWF1,EVE1 cell elongation protein / DWARF1 / DIMINUTO (DIM)	1	563	45	0.08	11
Potri.010G170000.1	AT3G19820.1	CBB1,DIM,DIM1,DWF1,EVE1 cell elongation protein / DWARF1 / DIMINUTO (DIM)	1	563	8	0.014	6
Potri.008G105300.1	AT3G06650.1	ACLB-1 ATP-citrate lyase B-1	1	608	3	0.005	3
Potri.008G106400.1	AT3G01420.1	ALPHA-DOX1,DIOX1,DOX1,PADOX-1 Peroxidase superfamily protein	1	642	27	0.042	14
Potri.008G111200.1	AT1G68710.1	ATPase E1-E2 type family protein / haloacid dehalogenase-like hydrolase family protein	1	1194	11	0.009	5
Potri.008G118500.1	AT3G25800.1	PDF1,PP2AA2,PR 65 protein phosphatase 2A subunit A2	1	586	4	0.007	3
Potri.010G127500.1	AT3G25800.1	PDF1,PP2AA2,PR 65 protein phosphatase 2A subunit A2	1	587	5	0.009	2
Potri.008G120000.1	AT1G68560.1	ATXYL1,TRG1,XYL1 alpha-xylosidase 1	1	931	137	0.147	21
Potri.008G121300.1	AT1G25420.1	Regulator of Vps4 activity in the MVB pathway protein	1	314	6	0.019	4
Potri.008G122200.1	AT1G25350.1	OVA9 glutamine-tRNA ligase, putative / glutaminyl-tRNA synthetase, putative / GlnRS, putative	1	792	15	0.019	10
Potri.008G124700.1	AT2G01190.1	Octicosapeptide/Phox/Bem1p family protein	1	702	6	0.009	4
Potri.008G125900.1	AT2G01140.1	Aldolase superfamily protein	1	391	2	0.005	1
Potri.010G117900.1	AT2G01140.1	Aldolase superfamily protein	1	391	2	0.005	2
Potri.008G126600.1	AT5G08680.1	ATP synthase alpha/beta family protein	1	559	108	0.193	6
Potri.010G116600.1	AT5G08680.1	ATP synthase alpha/beta family protein	1	558	49	0.088	6
Potri.008G126900.1	AT1G15130.1	Endosomal targeting BRO1-like domain-containing protein	1	869	12	0.014	5
Potri.008G130300.1	AT2G01470.1	ATSEC12,STL2P SEC12P-like 2 protein	1	399	12	0.03	6
Potri.008G131800.1	AT1G23170.2	Protein of unknown function DUF2359, transmembrane	1	567	15	0.026	7
Potri.010G110500.1	AT1G23170.2	Protein of unknown function DUF2359, transmembrane	1	594	5	0.008	3
Potri.008G132100.1	AT2G01600.1	ENTH/ANTH/VHS superfamily protein	1	562	5	0.009	3
Potri.008G132500.3	AT1G70730.3	Phosphoglucomutase/phosphomannomutase family protein	1	582	20	0.034	7
Potri.008G134800.1	AT1G14850.1	NUP155 nucleoporin 155	1	1494	20	0.013	8
Potri.008G137000.1	AT1G16020.1	Protein of unknown function (DUF1712)	1	526	2	0.004	2
Potri.008G141400.1	AT2G46290.1	Transducin/WD40 repeat-like superfamily protein	1	326	12	0.037	8
Potri.008G147800.1	AT1G26850.1	S-adenosyl-L-methionine-dependent methyltransferases superfamily protein	1	615	21	0.034	6
Potri.002G036800.1	AT1G04430.1	S-adenosyl-L-methionine-dependent methyltransferases superfamily protein	1	614	11	0.018	3
Potri.005G226000.1	AT1G04430.1	S-adenosyl-L-methionine-dependent methyltransferases superfamily protein	1	613	8	0.013	3
Potri.008G149100.1	AT1G14410.1	ATWHY1,PTAC1,WHY1 ssDNA-binding transcriptional regulator	1	306	12	0.039	5
Potri.008G150000.1	AT5G18380.1	Ribosomal protein S5 domain 2-like superfamily protein	1	144	18	0.125	3
Potri.001G304700.1	AT5G18380.1	Ribosomal protein S5 domain 2-like superfamily protein	1	149	6	0.04	2
Potri.008G153800.1	AT3G22520.1	Unknown	1	570	5	0.009	3
Potri.008G155500.1	AT3G22630.1	PBD1,PRCGB 20S proteasome beta subunit D1	1	209	7	0.033	3
Potri.008G156300.1	AT4G34670.1	Ribosomal protein S3Ae	1	262	14	0.053	5
Potri.010G083200.1	AT4G34670.1	Ribosomal protein S3Ae	1	260	3	0.012	1
Potri.008G166800.2	AT5G43330.1	Lactate/malate dehydrogenase family protein	1	332	69	0.208	12
Potri.008G169100.1	AT3G23400.1	FIB4 Plastid-lipid associated protein PAP / fibrillin family protein	1	287	7	0.024	3
Potri.008G170400.1	AT2G33410.1	RNA-binding (RRM/RBD/RNP motifs) family protein	1	456	7	0.015	4
Potri.010G067500.1	AT2G33410.1	RNA-binding (RRM/RBD/RNP motifs) family protein	1	459	2	0.004	1
Potri.008G177000.1	AT3G26340.1	N-terminal nucleophile aminohydrolases (Ntn hydrolases) superfamily protein	1	272	3	0.011	2
Potri.008G177200.1	AT3G50940.1	P-loop containing nucleoside triphosphate hydrolases superfamily protein	1	500	25	0.05	7
Potri.008G182300.1	AT1G24510.1	TCP-1/cpn60 chaperonin family protein	1	535	10	0.019	3
Potri.008G187000.1	AT1G70600.1	Ribosomal protein L18e/L15 superfamily protein	1	146	4	0.027	1
Potri.006G202300.1	AT1G70600.1	Ribosomal protein L18e/L15 superfamily protein	1	146	2	0.014	1
Potri.008G189900.1	AT1G23750.1	Nucleic acid-binding, OB-fold-like protein	1	138	4	0.029	3
Potri.001G396100.1	AT2G33845.1	Nucleic acid-binding, OB-fold-like protein	1	153	8	0.052	3
Potri.017G014400.1	AT4G28440.1	Nucleic acid-binding, OB-fold-like protein	0.999	141	4	0.028	1
Potri.008G196600.2	AT5G18800.1	Cox19-like CHCH family protein	1	107	4	0.037	2
Potri.008G197500.1	AT5G18860.1	inosine-uridine preferring nucleoside hydrolase family protein	1	901	10	0.011	2
Potri.008G197700.1	AT5G18900.1	2-oxoglutarate (2OG) and Fe(II)-dependent oxygenase superfamily protein	1	300	25	0.083	9
Potri.008G201400.1	AT3G23600.1	alpha/beta-Hydrolases superfamily protein	1	240	6	0.025	3
Potri.008G217300.1	AT4G02570.1	ATCUL1,AXR6,CUL1 cullin 1	1	744	6	0.008	2
Potri.008G219000.1	AT3G06810.1	IBR3 acyl-CoA dehydrogenase-related	1	824	9	0.011	3
Potri.009G007800.1	AT5G60790.1	ATGCN1,GCN1 ABC transporter family protein	1	599	5	0.008	2
Potri.009G018600.1	AT5G12110.1	Glutathione S-transferase, C-terminal-like;Translation elongation factor EF1B/ribosomal protein S6	1	225	4	0.018	2
Potri.009G031800.2	AT2G39700.1	ATEXP4,ATEXPA4,ATHEXP ALPHA 1.6,EXPA4 expansin A4	1	262	7	0.027	2
Potri.001G240900.1	AT2G39700.1	ATEXP4,ATEXPA4,ATHEXP ALPHA 1.6,EXPA4 expansin A4	1	262	7	0.027	2
Potri.009G033600.1	AT1G07510.1	ftsh10 FTSH protease 10	1	813	1	0.001	1
Potri.009G051800.1	AT5G12470.1	Protein of unknown function (DUF3411)	1	394	9	0.023	4
Potri.009G055400.1	AT3G63460.1	transducin family protein / WD-40 repeat family protein	1	1135	22	0.019	8
Potri.001G260900.1	AT3G63460.1	transducin family protein / WD-40 repeat family protein	1	1138	7	0.006	3
Potri.009G058600.1	AT5G13710.1	CPH,SMT1 sterol methyltransferase 1	1	346	3	0.009	3
Potri.009G061600.1	AT5G13450.1	ATP5 delta subunit of Mt ATP synthase	1	249	45	0.181	11
Potri.009G062200.1	AT5G13490.1	AAC2 ADP/ATP carrier 2	1	379	62	0.164	5
Potri.001G267800.1	AT5G13490.1	AAC2 ADP/ATP carrier 2	1	389	62	0.159	6
Potri.003G204600.1	AT5G13490.1	AAC2 ADP/ATP carrier 2	1	385	4	0.01	2
Potri.007G139100.1	AT4G28390.1	AAC3,ATAAC3 ADP/ATP carrier 3	1	380	12	0.032	4
Potri.017G012800.1	AT4G28390.1	AAC3,ATAAC3 ADP/ATP carrier 3	1	379	1	0.003	1
Potri.009G064100.1	AT2G19740.1	Ribosomal protein L31e family protein	1	122	10	0.082	2
Potri.001G269600.1	AT2G19740.1	Ribosomal protein L31e family protein	0.997	122	2	0.016	2
Potri.009G065500.1	AT5G48030.1	GFA2 gametophytic factor 2	1	446	5	0.011	2
Potri.009G065800.1	AT1G74050.1	Ribosomal protein L6 family protein	1	232	61	0.263	14
Potri.009G067100.1	AT5G12250.1	TUB6 beta-6 tubulin	1	446	18	0.04	3
Potri.009G040200.1	AT5G23860.1	TUB8 tubulin beta 8	1	450	14	0.031	3
Potri.009G075800.1	AT2G30110.1	ATUBA1,MOS5,UBA1 ubiquitin-activating enzyme 1	1	1084	4	0.004	3
Potri.009G075700.1	AT2G30110.1	ATUBA1,MOS5,UBA1 ubiquitin-activating enzyme 1	1	1133	1	0.001	1
Potri.009G082100.1	AT4G33680.1	AGD2 Pyridoxal phosphate (PLP)-dependent transferases superfamily protein	1	461	3	0.007	2
Potri.009G082400.1	AT3G49720.1	Unknown	1	262	20	0.076	4
Potri.009G084500.1	AT1G50030.1	TOR target of rapamycin	1	2482	8	0.003	6
Potri.009G085100.1	AT1G04820.1	TOR2,TUA4 tubulin alpha-4 chain	1	451	17	0.038	3
Potri.017G081000.1	AT4G14960.2	TUA6 Tubulin/FtsZ family protein	1	451	35	0.078	2
Potri.001G004600.1	AT5G19770.1	TUA3 tubulin alpha-3	1	450	16	0.036	2
Potri.003G220300.1	AT5G19770.1	TUA3 tubulin alpha-3	1	450	3	0.007	1
Potri.019G036000.1	AT5G19780.1	TUA5 tubulin alpha-5	0.998	449	1	0.002	1
Potri.009G096600.1	AT4G34200.1	EDA9 D-3-phosphoglycerate dehydrogenase	1	597	6	0.01	2
Potri.009G097300.1	AT4G35220.1	Cyclase family protein	1	254	6	0.024	4
Potri.009G113300.1	AT1G19360.1	Nucleotide-diphospho-sugar transferase family protein	1	435	38	0.087	11
Potri.009G113700.1	AT1G49340.1	ATPI4K ALPHA Phosphatidylinositol 3- and 4-kinase family protein	1	2017	14	0.007	10
Potri.009G115000.1	AT3G18820.1	ATRAB7B,ATRABG3F,RAB71,RAB7B,RABG3F RAB GTPase homolog G3F	1	206	16	0.078	3
Potri.004G153400.1	AT3G18820.1	ATRAB7B,ATRABG3F,RAB71,RAB7B,RABG3F RAB GTPase homolog G3F	1	206	10	0.049	3
Potri.003G053400.1	AT1G52280.1	AtRABG3d,RABG3d RAB GTPase homolog G3D	1	207	4	0.019	3
Potri.002G138400.2	AT1G02130.1	ARA-5,ARA5,ATRAB1B,ATRABD2A,RA-5,RABD2A RAS 5	1	203	4	0.02	2
Potri.002G135500.1	AT2G44610.1	ATRAB6A,ATRABH1B,RAB6,RAB6A Ras-related small GTP-binding family protein	1	208	7	0.034	2
Potri.003G086700.1	AT2G44610.1	ATRAB6A,ATRABH1B,RAB6,RAB6A Ras-related small GTP-binding family protein	1	208	6	0.029	2
Potri.005G075300.1	AT5G10260.1	AtRABH1e,RABH1e RAB GTPase homolog H1E	1	207	6	0.029	3
Potri.001G080400.1	AT1G02130.1	ARA-5,ARA5,ATRAB1B,ATRABD2A,RA-5,RABD2A RAS 5	1	203	7	0.034	2
Potri.001G236100.1	AT5G59840.1	Ras-related small GTP-binding family protein	1	216	3	0.014	2
Potri.009G027900.1	AT5G59840.1	Ras-related small GTP-binding family protein	1	215	2	0.009	2
Potri.003G004000.1	AT3G11730.1	ATFP8,ATRABD1,RABD1 Ras-related small GTP-binding family protein	1	201	13	0.065	4
Potri.002G074400.1	AT1G43890.1	ATRAB-C1,ATRAB18,ATRABC1,RAB18,RAB18-1,RABC1 RAB GTPASE HOMOLOG B18	1	211	6	0.028	4
Potri.002G062400.1	AT4G09720.1	ATRABG3A,RABG3A RAB GTPase homolog G3A	1	205	7	0.034	3
Potri.007G105500.1	AT1G43890.1	ATRAB-C1,ATRAB18,ATRABC1,RAB18,RAB18-1,RABC1 RAB GTPASE HOMOLOG B18	1	209	3	0.014	2
Potri.003G081800.1	AT1G02130.1	ARA-5,ARA5,ATRAB1B,ATRABD2A,RA-5,RABD2A RAS 5	1	203	7	0.034	1
Potri.008G051700.2	AT3G46060.1	ARA-3,ARA3,ATRAB8A,ATRABE1C,RAB8A RAB GTPase homolog 8A	1	216	2	0.009	1
Potri.010G208900.1	AT3G46060.1	ARA-3,ARA3,ATRAB8A,ATRABE1C,RAB8A RAB GTPase homolog 8A	1	216	2	0.009	1
Potri.005G063500.1	AT1G43890.1	ATRAB-C1,ATRAB18,ATRABC1,RAB18,RAB18-1,RABC1 RAB GTPASE HOMOLOG B18	0.999	209	2	0.01	1
Potri.009G116000.1	AT1G79010.1	Alpha-helical ferredoxin	1	222	8	0.036	3
Potri.009G116400.1	AT4G39260.3	ATGRP8,CCR1,GR-RBP8,GRP8 cold, circadian rhythm, and RNA binding 1	1	170	8	0.047	3
Potri.004G155300.1	AT4G39260.3	ATGRP8,CCR1,GR-RBP8,GRP8 cold, circadian rhythm, and RNA binding 1	1	165	3	0.018	1
Potri.009G121200.1	AT2G16430.2	ATPAP10,PAP10 purple acid phosphatase 10	1	489	7	0.014	3
Potri.009G124200.1	AT4G08350.1	GTA02,GTA2 global transcription factor group A2	1	1048	8	0.008	7
Potri.009G125100.1	AT2G21250.1	NAD(P)-linked oxidoreductase superfamily protein	1	309	6	0.019	3
Potri.009G133000.1	AT4G38630.1	ATMCB1,MBP1,MCB1,RPN10 regulatory particle non-ATPase 10	1	480	8	0.017	5
Potri.009G136100.1	AT2G20940.1	Protein of unknown function (DUF1279)	1	153	4	0.026	2
Potri.009G152800.1	AT5G17920.1	ATCIMS,ATMETS,ATMS1 Cobalamin-independent synthase family protein	1	765	16	0.021	6
Potri.004G190900.1	AT5G17920.1	ATCIMS,ATMETS,ATMS1 Cobalamin-independent synthase family protein	1	817	19	0.023	5
Potri.013G061800.1	AT5G17920.1	ATCIMS,ATMETS,ATMS1 Cobalamin-independent synthase family protein	1	765	5	0.007	3
Potri.009G153900.1	AT5G20950.1	Glycosyl hydrolase family protein	1	629	18	0.029	7
Potri.019G037400.1	AT5G20950.1	Glycosyl hydrolase family protein	1	626	13	0.021	3
Potri.009G155200.2	AT2G27170.1	SMC3,TTN7 Structural maintenance of chromosomes (SMC) family protein	1	1204	6	0.005	6
Potri.009G158600.1	AT2G27100.1	SE C2H2 zinc-finger protein SERRATE (SE)	1	746	2	0.003	2
Potri.004G196400.1	AT2G27100.1	SE C2H2 zinc-finger protein SERRATE (SE)	1	750	1	0.001	1
Potri.009G159600.2	AT4G35860.1	ATGB2,ATRAB2C,ATRABB1B,GB2 GTP-binding 2	1	211	10	0.047	5
Potri.006G001500.1	AT4G17170.1	AT-RAB2,ATRAB-B1B,ATRAB2A,ATRABB1C,RAB-B1B,RAB2A,RABB1C RAB GTPase homolog B1C	1	211	6	0.028	3
Potri.009G160400.1	AT3G44330.1	Unknown	1	572	11	0.019	4
Potri.004G198200.1	AT3G44330.1	Unknown	1	565	6	0.011	4
Potri.009G167000.1	AT4G38350.1	Patched family protein	1	1259	5	0.004	4
Potri.010G001400.1	AT3G06720.1	AIMP ALPHA,AT-IMP,ATKAP ALPHA,IMPA-1,IMPA1 importin alpha isoform 1	1	529	8	0.015	3
Potri.005G020400.1	AT3G06720.1	AIMP ALPHA,AT-IMP,ATKAP ALPHA,IMPA-1,IMPA1 importin alpha isoform 1	1	530	5	0.009	2
Potri.010G001900.1	AT3G17440.1	ATNPSN13,NPSN13 novel plant snare 13	1	260	4	0.015	3
Potri.010G011900.1	AT3G06860.1	ATMFP2,MFP2 multifunctional protein 2	1	726	7	0.01	3
Potri.010G013400.1	AT3G16640.1	TCTP translationally controlled tumor protein	1	168	7	0.042	2
Potri.010G034900.1	AT1G27090.1	glycine-rich protein	1	425	18	0.042	8
Potri.010G036700.1	AT1G51980.1	Insulinase (Peptidase family M16) protein	1	506	67	0.132	14
Potri.008G193200.1	AT1G51980.1	Insulinase (Peptidase family M16) protein	1	510	12	0.024	7
Potri.010G038400.1	AT1G59900.1	AT-E1 ALPHA,E1 ALPHA pyruvate dehydrogenase complex E1 alpha subunit	1	393	4	0.01	3
Potri.010G055400.1	AT3G04120.1	GAPC,GAPC-1,GAPC1 glyceraldehyde-3-phosphate dehydrogenase C subunit 1	1	341	86	0.252	9
Potri.012G094100.1	AT1G13440.1	GAPC-2,GAPC2 glyceraldehyde-3-phosphate dehydrogenase C2	1	338	12	0.036	4
Potri.015G091400.1	AT1G13440.1	GAPC-2,GAPC2 glyceraldehyde-3-phosphate dehydrogenase C2	1	364	9	0.025	3
Potri.008G179300.1	AT3G04120.1	GAPC,GAPC-1,GAPC1 glyceraldehyde-3-phosphate dehydrogenase C subunit 1	1	341	5	0.015	2
Potri.001G335800.1	AT3G04120.1	GAPC,GAPC-1,GAPC1 glyceraldehyde-3-phosphate dehydrogenase C subunit 1	1	337	1	0.003	1
Potri.010G057400.1	AT5G08530.1	CI51 51 kDa subunit of complex I	1	485	36	0.074	10
Potri.010G059700.1	AT1G60420.1	DC1 domain-containing protein	1	564	68	0.121	17
Potri.010G061800.1	AT2G29420.1	ATGSTU7,GST25,GSTU7 glutathione S-transferase tau 7	1	219	3	0.014	3
Potri.010G067800.1	AT3G23510.1	Cyclopropane-fatty-acyl-phospholipid synthase	1	460	19	0.041	9
Potri.010G090200.1	AT3G05970.1	ATLACS6,LACS6 long-chain acyl-CoA synthetase 6	1	703	8	0.011	4
Potri.010G104500.1	AT1G68020.2	ATTPS6,TPS6 UDP-Glycosyltransferase / trehalose-phosphatase family protein	1	854	3	0.004	3
Potri.010G123400.1	AT1G68300.1	Adenine nucleotide alpha hydrolases-like superfamily protein	1	173	6	0.035	4
Potri.010G126600.1	AT3G25860.1	LTA2,PLE2 2-oxoacid dehydrogenases acyltransferase family protein	1	475	7	0.015	3
Potri.010G136800.1	AT2G04030.1	AtHsp90.5,CR88,EMB1956,Hsp88.1,HSP90.5 Chaperone protein htpG family protein	1	793	6	0.008	4
Potri.010G141400.1	AT5G49360.1	ATBXL1,BXL1 beta-xylosidase 1	1	768	139	0.181	18
Potri.010G142600.1	AT2G29290.2	NAD(P)-binding Rossmann-fold superfamily protein	1	265	5	0.019	3
Potri.010G142800.1	AT4G16260.1	Glycosyl hydrolase superfamily protein	1	372	50	0.134	11
Potri.010G146800.1	AT4G16180.2	Unknown	1	812	11	0.014	4
Potri.010G167200.1	AT1G69530.1	AT-EXP1,ATEXP1,ATEXPA1,ATHEXP ALPHA 1.2,EXP1,EXPA1 expansin A1	1	269	12	0.045	3
Potri.008G057100.1	AT2G39700.1	ATEXP4,ATEXPA4,ATHEXP ALPHA 1.6,EXPA4 expansin A4	1	258	6	0.023	1
Potri.010G202500.1	AT2G39700.1	ATEXP4,ATEXPA4,ATHEXP ALPHA 1.6,EXPA4 expansin A4	1	258	3	0.012	1
Potri.010G181200.1	AT2G43460.1	Ribosomal L38e protein family	1	69	5	0.072	2
Potri.010G181900.1	AT3G56190.1	ALPHA-SNAP2,ASNAP alpha-soluble NSF attachment protein 2	1	288	3	0.01	2
Potri.008G075400.1	AT3G56190.1	ALPHA-SNAP2,ASNAP alpha-soluble NSF attachment protein 2	1	288	1	0.003	1
Potri.010G185600.1	AT5G05520.1	Outer membrane OMP85 family protein	1	524	11	0.021	4
Potri.010G191200.1	AT2G40010.1	Ribosomal protein L10 family protein	1	320	10	0.031	4
Potri.008G066200.1	AT2G40010.1	Ribosomal protein L10 family protein	1	322	10	0.031	4
Potri.010G192000.1	AT2G39990.1	AteIF3f,EIF2,eIF3F eukaryotic translation initiation factor 2	1	287	15	0.052	4
Potri.010G203500.1	AT3G55440.1	ATCTIMC,CYTOTPI,TPI triosephosphate isomerase	1	254	12	0.047	5
Potri.008G056300.1	AT3G55440.1	ATCTIMC,CYTOTPI,TPI triosephosphate isomerase	1	255	4	0.016	2
Potri.010G207600.1	AT5G59613.1	Unknown	1	56	8	0.143	3
Potri.010G209000.1	AT5G65750.1	2-oxoglutarate dehydrogenase, E1 component	1	1021	14	0.014	7
Potri.010G212300.1	AT5G02610.1	Ribosomal L29 family protein	1	123	15	0.122	6
Potri.006G214100.1	AT5G02610.1	Ribosomal L29 family protein	1	123	4	0.033	3
Potri.010G213000.1	AT3G55120.1	A11,CFI,TT5 Chalcone-flavanone isomerase family protein	1	224	6	0.027	3
Potri.010G218700.1	AT1G07930.1	GTP binding Elongation factor Tu family protein	1	449	24	0.053	3
Potri.010G218600.1	AT1G07930.1	GTP binding Elongation factor Tu family protein	1	449	3	0.007	2
Potri.006G130900.1	AT5G60390.1	GTP binding Elongation factor Tu family protein	1	447	2	0.004	1
Potri.008G042500.1	AT1G07940.1	GTP binding Elongation factor Tu family protein	1	449	3	0.007	1
Potri.008G042700.1	AT1G07930.1	GTP binding Elongation factor Tu family protein	0.999	449	2	0.004	1
Potri.010G222700.1	AT3G54820.1	PIP2;5,PIP2D plasma membrane intrinsic protein 2;5	1	285	5	0.018	2
Potri.010G223500.2	AT2G01720.1	Ribophorin I	1	368	6	0.016	3
Potri.010G224300.1	AT5G03300.1	ADK2 adenosine kinase 2	1	355	3	0.008	2
Potri.008G038100.1	AT5G03300.1	ADK2 adenosine kinase 2	1	391	1	0.003	1
Potri.010G227100.1	AT3G10380.1	ATSEC8,SEC8 subunit of exocyst complex 8	1	1084	6	0.006	3
Potri.010G236500.1	AT1G66240.1	ATATX1,ATX1 homolog of anti-oxidant 1	1	85	10	0.118	3
Potri.010G241800.1	AT5G03540.1	ATEXO70A1,EXO70A1 exocyst subunit exo70 family protein A1	1	647	3	0.005	2
Potri.010G243100.1	AT5G22060.1	ATJ2,J2 DNAJ homologue 2	1	459	6	0.013	3
Potri.008G018800.1	AT5G22060.1	ATJ2,J2 DNAJ homologue 2	1	420	2	0.005	2
Potri.010G247000.1	AT3G10690.1	GYRA DNA GYRASE A	1	948	19	0.02	5
Potri.010G250600.1	AT1G51630.1	O-fucosyltransferase family protein	1	420	23	0.055	6
Potri.010G255200.1	AT5G08380.1	AGAL1,AtAGAL1 alpha-galactosidase 1	1	426	8	0.019	5
Potri.011G033100.1	AT4G27270.1	Quinone reductase family protein	1	203	26	0.128	7
Potri.001G410700.1	AT4G27270.1	Quinone reductase family protein	1	203	15	0.074	2
Potri.011G089200.1	AT4G26910.1	Dihydrolipoamide succinyltransferase	0.999	467	1	0.002	1
Potri.001G357000.1	AT4G26910.1	Dihydrolipoamide succinyltransferase	0.991	473	2	0.004	1
Potri.011G091200.1	Potri.011G0	ATMRP2,EST4,MRP2 multidrug resistance-associated protein 21	1	1624	18	0.011	9
Potri.011G096300.1	AT1G53240.1	mMDH1 Lactate/malate dehydrogenase family protein	1	367	6	0.016	3
Potri.004G112800.1	AT3G47520.1	MDH malate dehydrogenase	1	412	9	0.022	7
Potri.001G376500.1	AT1G53240.1	mMDH1 Lactate/malate dehydrogenase family protein	1	344	7	0.02	3
Potri.011G098800.1	AT3G14690.1	CYP72A15 cytochrome P450, family 72, subfamily A, polypeptide 15	1	518	7	0.014	4
Potri.011G110200.1	AT1G78860.1	D-mannose binding lectin protein with Apple-like carbohydrate-binding domain	1	428	4	0.009	2
Potri.011G110800.1	AT1G16900.1	Alg9-like mannosyltransferase family	1	603	3	0.005	3
Potri.011G111400.1	AT1G78870.2	UBC13A,UBC35 ubiquitin-conjugating enzyme 35	1	161	7	0.043	3
Potri.011G112200.1	AT3G15000.1	cobalt ion binding	1	413	3	0.007	1
Potri.001G393400.1	AT3G15000.1	cobalt ion binding	1	421	1	0.002	1
Potri.011G114000.1	AT1G78380.1	ATGSTU19,GST8,GSTU19 glutathione S-transferase TAU 19	1	219	6	0.027	2
Potri.011G135900.1	AT5G54800.1	ATGPT1,GPT1 glucose 6-phosphate/phosphate translocator 1	1	391	5	0.013	2
Potri.011G162800.1	AT5G44440.1	FAD-binding Berberine family protein	1	533	86	0.161	11
Potri.001G464800.1	AT5G44440.1	FAD-binding Berberine family protein	1	533	13	0.024	4
Potri.011G162900.1	AT5G44400.1	FAD-binding Berberine family protein	1	533	18	0.034	4
Potri.001G470100.1	AT1G30700.1	FAD-binding Berberine family protein	1	534	3	0.006	1
Potri.011G158100.1	AT5G44390.1	FAD-binding Berberine family protein	1	532	5	0.009	1
Potri.011G166800.1	AT5G56090.1	COX15 cytochrome c oxidase 15	1	461	5	0.011	3
Potri.012G001500.2	AT3G22370.1	AOX1A,ATAOX1A alternative oxidase 1A	1	352	35	0.099	10
Potri.012G005500.1	AT4G27585.1	SPFH/Band 7/PHB domain-containing membrane-associated protein family	1	437	9	0.021	5
Potri.012G020500.1	AT4G27720.1	Major facilitator superfamily protein	1	459	1	0.002	1
Potri.015G008100.1	AT4G27720.1	Major facilitator superfamily protein	0.998	459	2	0.004	1
Potri.012G022000.1	AT1G32790.1	CID11 CTC-interacting domain 11	1	380	10	0.026	3
Potri.012G024600.1	AT5G53560.1	ATB5-A,ATCB5-E,B5 #2,CB5-E cytochrome B5 isoform E	1	134	13	0.097	3
Potri.015G007600.1	AT5G53560.1	ATB5-A,ATCB5-E,B5 #2,CB5-E cytochrome B5 isoform E	1	134	5	0.037	2
Potri.012G034800.1	AT2G41620.1	Nucleoporin interacting component (Nup93/Nic96-like) family protein	1	863	6	0.007	6
Potri.012G037100.1	AT1G48410.1	AGO1 Stabilizer of iron transporter SufD / Polynucleotidyl transferase	1	1062	31	0.029	11
Potri.012G043800.1	AT4G36480.1	ATLCB1,EMB2779,FBR11,LCB1 long-chain base1	1	485	10	0.021	5
Potri.012G069700.2	AT3G47780.1	ATATH6,ATH6 ABC2 homolog 6	1	942	28	0.03	10
Potri.012G069800.1	AT3G47730.1	ABCA2,ATATH1,ATH1 ATP-binding cassette A2	1	980	52	0.053	22
Potri.012G095300.1	AT5G63400.1	ADK1 adenylate kinase 1	1	246	13	0.053	5
Potri.015G092800.1	AT5G63400.1	ADK1 adenylate kinase 1	1	248	15	0.06	4
Potri.012G096600.1	AT1G27400.1	Ribosomal protein L22p/L17e family protein	1	181	8	0.044	1
Potri.010G060400.1	AT1G67430.1	Ribosomal protein L22p/L17e family protein	1	178	7	0.039	3
Potri.015G094400.1	AT1G67430.1	Ribosomal protein L22p/L17e family protein	0.999	182	8	0.044	1
Potri.012G099600.1	AT5G50530.1	CBS / octicosapeptide/Phox/Bemp1 (PB1) domains-containing protein	1	547	2	0.004	2
Potri.012G108200.1	AT5G07300.1	BON2 Calcium-dependent phospholipid-binding Copine family protein	1	576	6	0.01	2
Potri.012G115100.1	AT5G65260.1	RNA-binding (RRM/RBD/RNP motifs) family protein	1	226	3	0.013	2
Potri.012G119600.1	AT1G04760.1	ATVAMP726,VAMP726 vesicle-associated membrane protein 726	1	221	8	0.036	2
Potri.003G177700.1	AT1G04760.1	ATVAMP726,VAMP726 vesicle-associated membrane protein 726	1	219	3	0.014	1
Potri.002G240900.1	AT1G04760.1	ATVAMP726,VAMP726 vesicle-associated membrane protein 726	0.999	219	2	0.009	1
Potri.012G123500.1	AT3G14470.1	NB-ARC domain-containing disease resistance protein	1	1140	8	0.007	4
Potri.012G122900.1	AT3G14470.1	NB-ARC domain-containing disease resistance protein	1	888	5	0.006	3
Potri.012G126000.1	AT5G62390.1	ATBAG7,BAG7 BCL-2-associated athanogene 7	1	423	76	0.18	12
Potri.015G126800.1	AT5G62390.1	ATBAG7,BAG7 BCL-2-associated athanogene 7	1	406	71	0.175	12
Potri.012G127500.1	AT5G62350.1	Plant invertase/pectin methylesterase inhibitor superfamily protein	1	198	49	0.247	8
Potri.012G128100.1	AT5G51550.1	EXL3 EXORDIUM like 3	1	342	13	0.038	4
Potri.012G128300.1	AT5G62300.1	Ribosomal protein S10p/S20e family protein	1	123	2	0.016	1
Potri.015G129800.1	AT5G62300.1	Ribosomal protein S10p/S20e family protein	1	123	2	0.016	1
Potri.012G129000.1	AT5G51570.1	SPFH/Band 7/PHB domain-containing membrane-associated protein family	1	291	9	0.031	2
Potri.012G142200.1	AT4G20850.1	TPP2 tripeptidyl peptidase ii	1	1299	33	0.025	27
Potri.012G142500.1	AT5G23890.1	Unknown	1	966	3	0.003	3
Potri.012G142600.1	AT3G53740.2	Ribosomal protein L36e family protein	1	110	23	0.209	6
Potri.013G000900.1	AT3G05910.1	Pectinacetylesterase family protein	1	419	17	0.041	5
Potri.013G009400.1	AT1G15690.1	ATAVP3,AtVHP1;1,AVP-3,AVP1 Inorganic H pyrophosphatase family protein	1	757	13	0.017	4
Potri.005G018700.1	AT1G15690.1	ATAVP3,AtVHP1;1,AVP-3,AVP1 Inorganic H pyrophosphatase family protein	1	764	5	0.007	5
Potri.018G119500.1	AT1G15690.1	ATAVP3,AtVHP1;1,AVP-3,AVP1 Inorganic H pyrophosphatase family protein	1	768	7	0.009	3
Potri.006G063000.1	AT1G15690.1	ATAVP3,AtVHP1;1,AVP-3,AVP1 Inorganic H pyrophosphatase family protein	1	768	2	0.003	2
Potri.010G254200.1	AT1G16780.1	AtVHP2;2,VHP2;2 Inorganic H pyrophosphatase family protein	0.999	802	6	0.007	1
Potri.013G009500.1	AT1G09210.1	AtCRT1b,CRT1b calreticulin 1b	1	360	7	0.019	3
Potri.013G010000.1	AT4G02080.1	ASAR1,ATSAR2,ATSARA1C,SAR2 secretion-associated RAS super family 2	1	193	5	0.026	2
Potri.005G015400.1	AT4G02080.1	ASAR1,ATSAR2,ATSARA1C,SAR2 secretion-associated RAS super family 2	1	192	5	0.026	3
Potri.005G019100.1	AT4G02080.1	ASAR1,ATSAR2,ATSARA1C,SAR2 secretion-associated RAS super family 2	1	193	4	0.021	1
Potri.008G107800.1	AT4G02080.1	ASAR1,ATSAR2,ATSARA1C,SAR2 secretion-associated RAS super family 2	1	193	1	0.005	1
Potri.010G141900.1	AT4G02080.1	ASAR1,ATSAR2,ATSARA1C,SAR2 secretion-associated RAS super family 2	1	193	4	0.021	1
Potri.013G021300.1	AT5G27600.1	ATLACS7,LACS7 long-chain acyl-CoA synthetase 7	1	695	1	0.001	1
Potri.013G023100.1	AT5G27540.1	emb2473,MIRO1 MIRO-related GTP-ase 1	1	702	9	0.013	3
Potri.005G033700.1	AT5G27540.1	emb2473,MIRO1 MIRO-related GTP-ase 1	1	651	8	0.012	2
Potri.002G019500.2	AT4G35020.1	ARAC3,ATROP6,RAC3,RHO1PS,ROP6 RAC-like 3	1	196	4	0.02	3
Potri.013G023200.1	AT3G05290.1	PNC1 peroxisomal adenine nucleotide carrier 1	1	317	3	0.009	2
Potri.013G032300.1	AT3G05060.1	NOP56-like pre RNA processing ribonucleoprotein	1	561	13	0.023	6
Potri.005G045600.1	AT5G27120.1	NOP56-like pre RNA processing ribonucleoprotein	1	562	15	0.027	6
Potri.013G035500.1	AT4G14880.1	ATCYS-3A,CYTACS1,OASA1,OLD3 O-acetylserine (thiol) lyase (OAS-TL) isoform A1	1	325	8	0.025	5
Potri.013G036100.1	AT5G28060.1	Ribosomal protein S24e family protein	1	134	6	0.045	2
Potri.008G152500.1	AT5G28060.1	Ribosomal protein S24e family protein	1	134	6	0.045	1
Potri.010G087800.1	AT5G28060.1	Ribosomal protein S24e family protein	1	134	4	0.03	1
Potri.005G049400.1	AT5G28060.1	Ribosomal protein S24e family protein	1	134	2	0.015	1
Potri.013G058400.1	AT3G03920.1	H/ACA ribonucleoprotein complex, subunit Gar1/Naf1 protein	1	204	11	0.054	4
Potri.013G058500.1	AT3G03960.1	TCP-1/cpn60 chaperonin family protein	1	545	13	0.024	9
Potri.013G059700.1	AT1G64760.1	O-Glycosyl hydrolases family 17 protein	1	478	9	0.019	4
Potri.013G067300.2	AT5G17770.1	ATCBR,CBR,CBR1 NADH:cytochrome B5 reductase 1	1	280	40	0.143	9
Potri.013G069600.1	AT3G03620.1	MATE efflux family protein	1	485	9	0.019	3
Potri.013G077000.1	AT1G64970.1	G-TMT,TMT1,VTE4 gamma-tocopherol methyltransferase	1	349	7	0.02	4
Potri.013G089500.1	AT1G33360.1	ATP-dependent Clp protease	1	715	8	0.011	4
Potri.013G090500.1	AT2G40730.1	Protein kinase family protein with ARM repeat domain	1	800	2	0.003	2
Potri.013G106000.1	AT4G09160.1	SEC14 cytosolic factor family protein / phosphoglyceride transfer family protein	1	623	16	0.026	8
Potri.013G116800.1	AT4G12600.1	Ribosomal protein L7Ae/L30e/S12e/Gadd45 family protein	1	128	12	0.094	2
Potri.013G117400.1	AT1G71820.1	SEC6 SEC6	1	756	2	0.003	2
Potri.019G088100.1	AT1G71820.1	SEC6 SEC6	1	758	1	0.001	1
Potri.013G118500.1	AT2G42570.1	TBL39 TRICHOME BIREFRINGENCE-LIKE 39	1	368	17	0.046	5
Potri.013G128600.2	AT5G39740.1	OLI7,RPL5B ribosomal protein L5 B	1	297	33	0.111	9
Potri.019G099000.1	AT5G39740.1	OLI7,RPL5B ribosomal protein L5 B	1	297	6	0.02	3
Potri.013G131300.1	AT4G03550.1	ATGSL05,ATGSL5,GSL05,GSL5,PMR4 glucan synthase-like 5	1	1497	4	0.003	2
Potri.001G012200.1	AT5G13000.1	ATGSL12,gsl12 glucan synthase-like 12	1	1963	1	0.001	1
Potri.013G144700.1	AT2G20840.1	Secretory carrier membrane protein (SCAMP) family protein	1	304	4	0.013	3
Potri.013G146000.2	AT2G20820.1	Unknown	1	101	5	0.05	2
Potri.019G104900.1	AT2G20820.1	Unknown	1	100	2	0.02	1
Potri.013G157900.1	AT2G30490.1	ATC4H,C4H,CYP73A5,REF3 cinnamate-4-hydroxylase	1	505	56	0.111	19
Potri.013G159600.2	AT1G26910.1	RPL10B Ribosomal protein L16p/L10e family protein	1	220	41	0.186	8
Potri.014G013100.1	AT1G44910.1	ATPRP40A,PRP40A pre-mRNA-processing protein 40A	1	1019	6	0.006	4
Potri.014G016600.1	AT1G27770.1	ACA1,PEA1 autoinhibited Ca2+-ATPase 1	1	1020	9	0.009	4
Potri.006G046500.1	AT3G57330.1	ACA11 autoinhibited Ca2+-ATPase 11	1	1039	10	0.01	4
Potri.007G055500.1	AT4G37640.1	ACA2 calcium ATPase 2	1	1016	4	0.004	2
Potri.014G017200.1	AT1G27450.1	APT1,ATAPT1 adenine phosphoribosyl transferase 1	1	256	9	0.035	2
Potri.014G019600.1	AT4G24220.1	AWI31,VEP1 NAD(P)-binding Rossmann-fold superfamily protein	1	390	11	0.028	5
Potri.014G032400.1	AT1G47420.1	SDH5 succinate dehydrogenase 5	1	239	17	0.071	8
Potri.014G043600.1	AT3G60190.1	ADL1E,ADL4,ADLP2,DL1E,DRP1E,EDR3 DYNAMIN-like 1E	1	621	18	0.029	6
Potri.014G049300.2	AT4G17520.1	Hyaluronan / mRNA binding family	1	373	6	0.016	3
Potri.014G058500.1	AT3G20050.1	ATTCP-1,TCP-1 T-complex protein 1 alpha subunit	1	546	18	0.033	9
Potri.014G068200.1	AT2G45290.1	Transketolase	1	746	8	0.011	5
Potri.014G070000.1	AT4G12080.1	AHL1,ATAHL1 AT-hook motif nuclear-localized protein 1	1	324	2	0.006	1
Potri.002G148600.1	AT4G12080.1	AHL1,ATAHL1 AT-hook motif nuclear-localized protein 1	0.971	325	1	0.003	1
Potri.014G070600.1	AT3G60860.1	SEC7-like guanine nucleotide exchange family protein	1	1783	7	0.004	6
Potri.014G076400.1	AT2G45740.1	PEX11D peroxin 11D	1	235	6	0.026	4
Potri.002G153800.1	AT2G45740.1	PEX11D peroxin 11D	0.997	235	2	0.009	1
Potri.014G081700.1	AT4G11610.1	C2 calcium/lipid-binding plant phosphoribosyltransferase family protein	1	1008	12	0.012	10
Potri.014G085500.1	AT4G00400.1	AtGPAT8,GPAT8 glycerol-3-phosphate acyltransferase 8	1	500	6	0.012	4
Potri.014G091200.1	AT2G46170.1	Reticulon family protein	1	251	5	0.02	3
Potri.003G133600.1	AT4G23630.1	BTI1,RTNLB1 VIRB2-interacting protein 1	1	250	11	0.044	3
Potri.001G097700.1	AT1G64090.1	RTNLB3 Reticulan like protein B3	1	254	5	0.02	2
Potri.015G027000.1	AT4G23630.1	BTI1,RTNLB1 VIRB2-interacting protein 1	0.977	263	1	0.004	1
Potri.014G096500.1	AT4G01050.1	TROL thylakoid rhodanese-like	1	439	2	0.005	2
Potri.014G096700.1	AT4G01040.1	Glycosyl hydrolase superfamily protein	1	433	5	0.012	2
Potri.014G101000.1	AT1G01230.1	ORMDL family protein	1	157	3	0.019	2
Potri.002G174400.1	AT1G01230.1	ORMDL family protein	0.999	157	1	0.006	1
Potri.014G104500.1	AT4G00830.1	RNA-binding (RRM/RBD/RNP motifs) family protein	1	480	4	0.008	2
Potri.014G112400.1	AT3G62120.1	Class II aaRS and biotin synthetases superfamily protein	1	515	17	0.033	6
Potri.014G114200.1	AT3G62220.1	Protein kinase superfamily protein	1	362	6	0.017	4
Potri.002G188600.1	AT3G62220.1	Protein kinase superfamily protein	1	362	1	0.003	1
Potri.014G127000.1	AT1G02810.1	Plant invertase/pectin methylesterase inhibitor superfamily	1	560	2	0.004	2
Potri.014G127400.1	AT4G02350.1	SEC15B exocyst complex component sec15B	1	806	3	0.004	3
Potri.014G128800.1	AT3G05560.1	Ribosomal L22e protein family	1	122	5	0.041	2
Potri.005G024400.1	AT3G05560.1	Ribosomal L22e protein family	1	124	4	0.032	2
Potri.013G015300.1	AT3G05560.1	Ribosomal L22e protein family	1	124	2	0.016	1
Potri.014G141800.1	AT2G42810.2	PAPP5,PP5,PP5.2 protein phosphatase 5.2	1	556	3	0.005	2
Potri.014G143200.2	AT5G05340.1	Peroxidase superfamily protein	1	316	27	0.085	4
Potri.014G147700.1	AT1G60710.1	ATB2 NAD(P)-linked oxidoreductase superfamily protein	1	345	9	0.026	4
Potri.014G158400.1	AT2G05790.1	O-Glycosyl hydrolases family 17 protein	1	486	52	0.107	8
Potri.014G160000.1	AT1G04980.1	ATPDI10,ATPDIL2-2,PDI10,PDIL2-2 PDI-like 2-2	1	434	4	0.009	2
Potri.014G164900.1	AT3G07770.1	AtHsp90-6,AtHsp90.6,Hsp89.1 HEAT SHOCK PROTEIN 89.1	1	795	4	0.005	3
Potri.014G169400.1	AT2G04350.1	LACS8 AMP-dependent synthetase and ligase family protein	1	731	8	0.011	4
Potri.014G172200.1	AT4G12650.1	Endomembrane protein 70 protein family	1	654	7	0.011	3
Potri.014G179300.1	AT5G46570.1	BSK2 BR-signaling kinase 2	1	505	7	0.014	3
Potri.004G182800.1	AT4G35230.1	BSK1 BR-signaling kinase 1	1	499	5	0.01	3
Potri.002G011800.1	AT4G35230.1	BSK1 BR-signaling kinase 1	1	520	3	0.006	2
Potri.014G195100.1	AT1G35710.1	Protein kinase family protein with leucine-rich repeat domain	1	1219	5	0.004	4
Potri.002G258400.1	AT1G35710.1	Protein kinase family protein with leucine-rich repeat domain	1	1184	3	0.003	2
Potri.015G028300.1	AT1G34130.1	STT3B staurosporin and temperature sensitive 3-like b	1	738	11	0.015	4
Potri.012G036300.1	AT1G34130.1	STT3B staurosporin and temperature sensitive 3-like b	1	743	3	0.004	1
Potri.015G029500.1	AT3G16780.1	Ribosomal protein L19e family protein	1	212	15	0.071	5
Potri.017G140800.1	AT3G16780.1	Ribosomal protein L19e family protein	1	209	10	0.048	4
Potri.015G031800.1	AT1G68090.1	ANN5,ANNAT5 annexin 5	1	316	5	0.016	4
Potri.015G034700.1	AT5G37600.1	ATGLN1;1,ATGSR1,GLN1;1,GSR 1 glutamine synthase clone R1	1	356	7	0.02	2
Potri.012G043900.1	AT5G37600.1	ATGLN1;1,ATGSR1,GLN1;1,GSR 1 glutamine synthase clone R1	1	356	2	0.006	1
Potri.017G131100.1	AT5G37600.1	ATGLN1;1,ATGSR1,GLN1;1,GSR 1 glutamine synthase clone R1	1	356	2	0.006	1
Potri.008G200100.1	AT5G35630.1	ATGSL1,GLN2,GS2 glutamine synthetase 21	1	432	1	0.002	1
Potri.015G037000.1	AT1G18270.1	ketose-bisphosphate aldolase class-II family protein	1	1378	16	0.012	10
Potri.015G038600.1	AT3G17970.1	atToc64-III,TOC64-III translocon at the outer membrane of chloroplasts 64-III	1	592	4	0.007	3
Potri.015G042600.1	AT3G18190.1	TCP-1/cpn60 chaperonin family protein	1	533	3	0.006	3
Potri.015G056700.1	AT5G61140.2	U5 small nuclear ribonucleoprotein helicase	1	1193	3	0.003	2
Potri.015G057700.1	AT2G33040.1	ATP3 gamma subunit of Mt ATP synthase	1	324	49	0.151	9
Potri.012G066100.1	AT2G33040.1	ATP3 gamma subunit of Mt ATP synthase	1	320	9	0.028	3
Potri.015G078900.1	AT5G63030.1	Thioredoxin superfamily protein	1	126	14	0.111	6
Potri.015G087800.1	AT5G63180.1	Pectin lyase-like superfamily protein	1	424	14	0.033	2
Potri.015G090900.1	AT4G24820.1	26S proteasome, regulatory subunit Rpn7;Proteasome component (PCI) domain	1	386	23	0.06	10
Potri.015G092900.1	AT1G56110.1	NOP56 homolog of nucleolar protein NOP56	1	553	5	0.009	3
Potri.012G095400.1	AT1G56110.1	NOP56 homolog of nucleolar protein NOP56	1	551	1	0.002	1
Potri.015G094700.1	AT3G48530.1	KING1 SNF1-related protein kinase regulatory subunit gamma 1	1	426	16	0.038	8
Potri.015G095500.1	AT1G20960.1	emb1507 U5 small nuclear ribonucleoprotein helicase, putative	1	2184	54	0.025	27
Potri.015G105600.1	AT5G61970.1	signal recognition particle-related / SRP-related	1	643	7	0.011	3
Potri.015G109300.1	AT5G07350.1	AtTudor1,TSN1,Tudor1 TUDOR-SN protein 1	1	984	26	0.026	14
Potri.015G110400.1	AT5G51100.1	FSD2 Fe superoxide dismutase 2	1	307	3	0.01	2
Potri.015G111000.1	AT5G07440.1	GDH2 glutamate dehydrogenase 2	1	411	2	0.005	2
Potri.015G112700.1	AT5G45160.1	Root hair defective 3 GTP-binding protein (RHD3)	1	831	6	0.007	5
Potri.003G038900.1	AT1G72960.1	Root hair defective 3 GTP-binding protein (RHD3)	1	811	5	0.006	4
Potri.015G112900.2	AT1G72370.1	AP40,P40,RP40,RPSAA 40s ribosomal protein SA	1	312	9	0.029	6
Potri.003G071200.1	AT3G04770.2	RPSAb 40s ribosomal protein SA B	1	316	5	0.016	2
Potri.015G127200.1	AT4G25240.1	SKS1 SKU5 similar 1	1	595	18	0.03	6
Potri.015G130000.1	AT4G00100.1	ATRPS13A,PFL2,RPS13,RPS13A ribosomal protein S13A	1	151	5	0.033	1
Potri.012G128600.1	AT4G00100.1	ATRPS13A,PFL2,RPS13,RPS13A ribosomal protein S13A	1	151	1	0.007	1
Potri.002G146800.1	AT3G60770.1	Ribosomal protein S13/S15	1	151	3	0.02	2
Potri.015G131100.1	AT2G36530.1	ENO2,LOS2 Enolase	1	445	47	0.106	9
Potri.006G116800.1	AT2G36530.1	ENO2,LOS2 Enolase	1	445	9	0.02	5
Potri.015G132700.1	AT5G62200.1	Embryo-specific protein 3, (ATS3)	1	188	15	0.08	3
Potri.015G143300.1	AT4G25550.1	Cleavage/polyadenylation specificity factor, 25kDa subunit	1	202	12	0.059	4
Potri.015G147500.1	AT5G52470.1	ATFBR1,ATFIB1,FBR1,FIB1,SKIP7 fibrillarin 1	1	306	42	0.137	8
Potri.016G009600.1	AT4G16450.1	Unknown	1	105	3	0.029	2
Potri.016G018500.1	AT3G22200.1	GABA-T,HER1,POP2 Pyridoxal phosphate (PLP)-dependent transferases superfamily protein	1	514	5	0.01	4
Potri.016G018700.1	AT2G32240.1	Unknown	1	1323	16	0.012	11
Potri.006G021200.1	AT2G32240.1	Unknown	1	1326	1	0.001	1
Potri.016G023000.1	AT1G50500.1	ATVPS53,HIT1,VPS53 Membrane trafficking VPS53 family protein	1	820	2	0.002	2
Potri.016G023100.1	AT3G22330.1	ATRH53,PMH2 putative mitochondrial RNA helicase 2	1	624	12	0.019	4
Potri.016G023200.1	AT2G29420.1	ATGSTU7,GST25,GSTU7 glutathione S-transferase tau 7	1	225	7	0.031	3
Potri.016G023800.1	AT2G41060.1	RNA-binding (RRM/RBD/RNP motifs) family protein	1	477	2	0.004	2
Potri.016G040300.1	AT3G47930.1	ATGLDH,GLDH L-galactono-1,4-lactone dehydrogenase	1	603	20	0.033	8
Potri.016G042100.1	AT3G57220.1	Glycosyl transferase family 4 protein	1	430	3	0.007	2
Potri.016G043600.1	AT3G10300.3	Calcium-binding EF-hand family protein	1	307	11	0.036	2
Potri.016G055000.1	AT2G41840.1	Ribosomal protein S5 family protein	1	276	10	0.036	3
Potri.006G052400.1	AT3G57490.1	Ribosomal protein S5 family protein	1	270	9	0.033	2
Potri.016G056200.1	AT2G41740.1	ATVLN2,VLN2 villin 2	1	999	5	0.005	3
Potri.016G061500.1	AT1G53440.1	Leucine-rich repeat transmembrane protein kinase	1	1018	25	0.025	13
Potri.016G068000.1	AT3G44150.1	Unknown	1	244	4	0.016	2
Potri.016G068800.1	AT5G16280.1	Tetratricopeptide repeat (TPR)-like superfamily protein	1	1290	4	0.003	3
Potri.016G084400.1	AT3G09630.1	Ribosomal protein L4/L1 family	1	407	34	0.084	9
Potri.T159800.1	AT3G09630.1	Ribosomal protein L4/L1 family	1	408	32	0.078	7
Potri.016G088200.1	AT3G09740.1	ATSYP71,SYP71 syntaxin of plants 71	1	265	4	0.015	4
Potri.016G091200.1	AT5G03290.1	IDH-V isocitrate dehydrogenase V	1	363	8	0.022	2
Potri.006G126700.1	AT5G03290.1	IDH-V isocitrate dehydrogenase V	1	360	4	0.011	1
Potri.016G091600.1	AT5G03340.1	ATPase, AAA-type, CDC48 protein	1	802	7	0.009	3
Potri.005G025100.1	AT3G05530.1	ATS6A.2,RPT5A regulatory particle triple-A ATPase 5A	1	423	9	0.021	3
Potri.013G016800.1	AT3G05530.1	ATS6A.2,RPT5A regulatory particle triple-A ATPase 5A	1	423	1	0.002	1
Potri.016G104600.1	AT3G53990.1	Adenine nucleotide alpha hydrolases-like superfamily protein	1	161	25	0.155	4
Potri.016G110000.1	AT2G38010.1	Neutral/alkaline non-lysosomal ceramidase	1	786	5	0.006	4
Potri.016G118000.1	AT3G51840.1	ACX4,ATG6,ATSCX acyl-CoA oxidase 4	1	437	5	0.011	2
Potri.016G118700.1	AT3G08950.1	electron transport SCO1/SenC family protein	1	327	7	0.021	3
Potri.016G120100.1	AT4G33070.1	Thiamine pyrophosphate dependent pyruvate decarboxylase family protein	1	605	7	0.012	2
Potri.016G124100.1	AT5G58420.1	Ribosomal protein S4 (RPS4A) family protein	1	263	21	0.08	7
Potri.015G033700.1	AT5G07090.1	Ribosomal protein S4 (RPS4A) family protein	1	263	14	0.053	5
Potri.016G131900.1	AT5G01760.1	ENTH/VHS/GAT family protein	1	703	6	0.009	4
Potri.016G134700.1	AT3G51610.1	Unknown	1	221	8	0.036	5
Potri.016G143700.1	AT5G01010.2	Unknown	1	435	5	0.011	2
Potri.017G001200.1	AT2G44100.1	AT-GDI1,ATGDI1,GDI1 guanosine nucleotide diphosphate dissociation inhibitor 1	1	454	4	0.009	2
Potri.007G146600.1	AT2G44100.1	AT-GDI1,ATGDI1,GDI1 guanosine nucleotide diphosphate dissociation inhibitor 1	1	444	3	0.007	1
Potri.017G014800.1	AT2G20580.1	ATRPN1A,RPN1A 26S proteasome regulatory subunit S2 1A	1	890	20	0.022	12
Potri.007G137200.1	AT2G20580.1	ATRPN1A,RPN1A 26S proteasome regulatory subunit S2 1A	1	890	12	0.013	7
Potri.017G017400.2	AT2G20530.1	ATPHB6,PHB6 prohibitin 6	1	290	26	0.09	9
Potri.007G134700.1	AT2G20530.1	ATPHB6,PHB6 prohibitin 6	1	290	23	0.079	5
Potri.017G028100.1	AT5G10610.1	CYP81K1 cytochrome P450, family 81, subfamily K, polypeptide 1	1	521	17	0.033	5
Potri.017G050800.1	AT5G64270.1	splicing factor, putative	1	1267	32	0.025	13
Potri.017G060000.1	AT4G14030.1	SBP1 selenium-binding protein 1	1	483	2	0.004	2
Potri.017G070200.1	AT5G40760.1	G6PD6 glucose-6-phosphate dehydrogenase 6	1	514	4	0.008	2
Potri.017G078100.1	AT5G62740.1	ATHIR1,HIR1 SPFH/Band 7/PHB domain-containing membrane-associated protein family	1	285	75	0.263	14
Potri.017G078000.1	AT5G62740.1	ATHIR1,HIR1 SPFH/Band 7/PHB domain-containing membrane-associated protein family	1	285	32	0.112	11
Potri.017G078900.1	AT1G13980.1	EMB30,GN,VAN7 sec7 domain-containing protein	1	1470	9	0.006	5
Potri.017G100800.1	AT3G62870.1	Ribosomal protein L7Ae/L30e/S12e/Gadd45 family protein	1	258	59	0.229	13
Potri.001G326400.1	AT3G62870.1	Ribosomal protein L7Ae/L30e/S12e/Gadd45 family protein	0.996	259	1	0.004	1
Potri.017G110600.1	AT3G02420.1	Unknown	1	345	6	0.017	4
Potri.017G113600.1	AT3G02530.1	TCP-1/cpn60 chaperonin family protein	1	535	7	0.013	5
Potri.017G124300.1	AT1G23170.2	Protein of unknown function DUF2359, transmembrane	1	604	11	0.018	4
Potri.017G134600.1	AT5G40990.1	GLIP1 GDSL lipase 1	1	361	15	0.042	4
Potri.T095000.1	AT1G53990.1	GLIP3 GDSL-motif lipase 3	1	186	3	0.016	1
Potri.017G142800.1	AT5G23980.1	ATFRO4,FRO4 ferric reduction oxidase 4	1	685	12	0.018	4
Potri.017G144500.1	AT1G65930.1	cICDH cytosolic NADP+-dependent isocitrate dehydrogenase	1	412	4	0.01	2
Potri.004G074900.1	AT1G65930.1	cICDH cytosolic NADP+-dependent isocitrate dehydrogenase	1	414	1	0.002	1
Potri.008G080500.1	AT1G65930.1	cICDH cytosolic NADP+-dependent isocitrate dehydrogenase	0.997	428	1	0.002	1
Potri.018G003100.1	AT4G16130.1	ARA1,ATISA1,ISA1 arabinose kinase	1	990	14	0.014	8
Potri.018G003700.11	AT4G31340.1	myosin heavy chain-related	1	447	10	0.022	4
Potri.006G276900.1	AT4G31340.1	myosin heavy chain-related	0.999	446	2	0.004	1
Potri.018G015200.1	AT5G27640.1	ATEIF3B-1,ATTIF3B1,EIF3B,EIF3B-1,TIF3B1 translation initiation factor 3B1	1	718	14	0.019	10
Potri.006G267500.1	AT5G27640.1	ATEIF3B-1,ATTIF3B1,EIF3B,EIF3B-1,TIF3B1 translation initiation factor 3B1	1	719	10	0.014	7
Potri.018G018400.1	AT5G10840.1	Endomembrane protein 70 protein family	1	639	18	0.028	6
Potri.018G023100.2	AT5G25265.1	Unknown	1	362	5	0.014	2
Potri.006G258800.1	AT5G25265.1	Unknown	1	359	6	0.017	1
Potri.018G025800.1	AT5G11150.1	ATVAMP713,VAMP713 vesicle-associated membrane protein 713	1	220	2	0.009	2
Potri.018G030300.1	AT4G32420.1	Cyclophilin-like peptidyl-prolyl cis-trans isomerase family protein	1	819	2	0.002	2
Potri.018G031400.1	AT5G25450.1	Cytochrome bd ubiquinol oxidase, 14kDa subunit	1	122	10	0.082	3
Potri.006G250000.1	AT5G25450.1	Cytochrome bd ubiquinol oxidase, 14kDa subunit	1	122	6	0.049	2
Potri.018G037700.1	AT1G56450.1	PBG1 20S proteasome beta subunit G1	0.999	244	1	0.004	1
Potri.006G242000.1	AT1G56450.1	PBG1 20S proteasome beta subunit G1	0.995	244	1	0.004	1
Potri.018G039800.1	AT5G11560.1	catalytics	1	985	17	0.017	6
Potri.006G240300.1	AT5G11560.1	catalytics	1	985	4	0.004	2
Potri.018G055300.1	AT2G25970.1	KH domain-containing protein	1	688	13	0.019	6
Potri.018G055700.1	AT4G26210.1	Mitochondrial ATP synthase subunit G protein	1	122	11	0.09	3
Potri.018G057600.1	AT2G19770.1	PRF5 profilin 5	1	131	5	0.038	2
Potri.018G069200.1	AT4G26270.1	PFK3 phosphofructokinase 3	1	492	3	0.006	3
Potri.018G079300.2	AT5G45130.1	ATRAB-F2A,ATRAB5A,ATRABF2A,RAB-F2A,RAB5A,RABF2A,RHA1 RAB homolog 1	1	199	22	0.111	8
Potri.003G054900.2	AT4G19640.1	ARA-7,ARA7,ATRAB-F2B,ATRAB5B,ATRABF2B,RAB-F2B,RABF2B Ras-related small GTP-binding family protein	1	200	7	0.035	3
Potri.018G081300.1	AT3G24550.1	ATPERK1,PERK1 proline extensin-like receptor kinase 1	1	672	10	0.015	5
Potri.018G082900.2	AT4G29010.1	AIM1 Enoyl-CoA hydratase/isomerase family	1	724	21	0.029	7
Potri.018G083500.1	AT1G65980.1	TPX1 thioredoxin-dependent peroxidase 1	1	162	12	0.074	5
Potri.018G086700.1	AT1G79750.1	ATNADP-ME4,NADP-ME4 NADP-malic enzyme 4	1	591	7	0.012	4
Potri.018G088300.1	AT4G29130.1	ATHXK1,GIN2,HXK1 hexokinase 1	1	498	47	0.094	10
Potri.001G190400.1	AT2G19860.1	ATHXK2,HXK2 hexokinase 2	1	494	4	0.008	3
Potri.018G090300.1	AT2G18960.1	AHA1,HA1,OST2,PMA H(+)-ATPase 1	1	952	43	0.045	16
Potri.006G275000.1	AT2G24520.1	AHA5,HA5 H(+)-ATPase 5	1	955	35	0.037	9
Potri.012G071600.1	AT5G62670.1	AHA11,HA11 H(+)-ATPase 11	1	966	9	0.009	8
Potri.018G006000.1	AT2G24520.1	AHA5,HA5 H(+)-ATPase 5	1	945	7	0.007	3
Potri.001G161400.1	AT1G17260.1	AHA10 autoinhibited H(+)-ATPase isoform 10	1	950	22	0.023	11
Potri.018G092100.1	Potri.018G0	AR2,ATR2 P450 reductase 21	1	714	6	0.008	2
Potri.006G167200.1	AT4G30210.2	AR2,ATR2 P450 reductase 2	0.997	712	1	0.001	1
Potri.018G092200.1	AT4G30220.1	RUXF small nuclear ribonucleoprotein F	1	88	9	0.102	3
Potri.018G106800.2	AT4G30920.1	Cytosol aminopeptidase family protein	1	582	34	0.058	13
Potri.018G114900.1	AT1G06220.1	CLO,GFA1,MEE5 Ribosomal protein S5/Elongation factor G/III/V family protein	1	989	14	0.014	8
Potri.018G124000.1	AT1G05500.1	ATSYTE,NTMC2T2.1,NTMC2TYPE2.1,SYT5,SYTE Calcium-dependent lipid-binding (CaLB domain) family protein	1	531	5	0.009	3
Potri.018G141000.1	AT3G23750.1	Leucine-rich repeat protein kinase family protein	1	929	4	0.004	3
Potri.010G103000.1	AT1G66150.1	TMK1 transmembrane kinase 1	1	930	5	0.005	3
Potri.006G073900.1	AT3G23750.1	Leucine-rich repeat protein kinase family protein	1	931	1	0.001	1
Potri.018G143600.2	AT4G25850.1	ORP4B OSBP(oxysterol binding protein)-related protein 4B	1	381	2	0.005	2
Potri.019G003800.1	AT5G05320.1	FAD/NAD(P)-binding oxidoreductase family protein	1	412	3	0.007	2
Potri.019G036700.1	AT3G03800.1	ATSYP131,SYP131 syntaxin of plants 131	1	304	12	0.039	4
Potri.019G051400.1	AT3G03100.1	NADH:ubiquinone oxidoreductase, 17.2kDa subunit	1	179	2	0.011	2
Potri.019G062200.1	AT2G40800.1	Unknown	1	378	7	0.019	3
Potri.019G069300.1	AT1G71380.1	ATCEL3,ATGH9B3,CEL3 cellulase 3	1	486	24	0.049	10
Potri.019G088600.1	AT5G09360.1	LAC14 laccase 14	1	567	65	0.115	6
Potri.019G088500.1	AT5G09360.1	LAC14 laccase 14	1	567	24	0.042	3
Potri.019G121400.1	AT2G30260.1	U2B\'\' U2 small nuclear ribonucleoprotein B	1	233	2	0.009	2
Potri.019G124400.2	AT1G73325.1	Kunitz family trypsin and protease inhibitor protein	1	202	8	0.04	2
Potri.T031900.1	AT1G03250.1	Unknown	1	244	4	0.016	2
Potri.T051700.1	AT2G26560.1	PLA IIA,PLA2A,PLP2 phospholipase A 2A	1	418	22	0.053	7
Potri.T059600.1	AT5G37310.1	Endomembrane protein 70 protein family	1	592	5	0.008	3
Potri.T059700.1	AT2G01970.1	Endomembrane protein 70 protein family	1	592	6	0.01	2
Potri.T093900.1	AT5G57655.2	xylose isomerase family protein	1	483	56	0.116	17
Potri.T106600.1	AT4G03110.1	AtRBP-DR1,RBP-DR1 RNA-binding protein-defense related 1	1	439	5	0.011	2
Potri.002G214000.1	AT4G03110.1	AtRBP-DR1,RBP-DR1 RNA-binding protein-defense related 1	0.975	414	1	0.002	1
Potri.001G087300.1	AT1G64550.1	ATGCN3,GCN3 general control non-repressible 3	1	720	2	0.003	1
Potri.001G152000.1	AT3G60600.1	(AT)VAP,VAP,VAP27,VAP27-1 vesicle associated protein	1	241	2	0.008	2
Potri.001G355100.1	AT1G17020.1	ATSRG1,SRG1 senescence-related gene 1	1	362	1	0.003	1
Potri.002G093900.1	AT1G78060.1	Glycosyl hydrolase family protein	1	779	2	0.003	2
Potri.004G055400.1	AT3G15010.1	RNA-binding (RRM/RBD/RNP motifs) family protein	1	384	3	0.008	2
Potri.004G173900.1	AT4G34980.1	SLP2 subtilisin-like serine protease 2	1	773	3	0.004	1
Potri.004G210800.1	AT2G28430.1	Unknown	1	81	3	0.037	2
Potri.004G223100.1	AT5G49950.1	alpha/beta-Hydrolases superfamily protein	1	582	3	0.005	2
Potri.005G080100.1	AT2G22125.1	CSI1 binding	1	2151	3	0.001	2
Potri.005G083100.1	AT1G74040.1	IMS1,IPMS2,MAML-3 2-isopropylmalate synthase 1	1	593	2	0.003	1
Potri.006G118900.1	AT5G67630.1	P-loop containing nucleoside triphosphate hydrolases superfamily protein	1	467	3	0.006	2
Potri.006G125300.1	AT5G03345.1	Unknown	1	122	2	0.016	2
Potri.006G204700.1	AT3G52500.1	Eukaryotic aspartyl protease family protein	1	469	2	0.004	1
Potri.006G241600.1	AT5G11520.1	ASP3,YLS4 aspartate aminotransferase 3	1	449	3	0.007	2
Potri.008G045900.1	AT5G13520.1	peptidase M1 family protein	1	622	4	0.006	1
Potri.008G105800.1	AT3G66654.1	Cyclophilin-like peptidyl-prolyl cis-trans isomerase family protein	1	234	2	0.009	2
Potri.008G147200.1	AT1G23820.1	SPDS1 spermidine synthase 1	1	361	1	0.003	1
Potri.009G097600.1	AT2G15430.1	NRPB3,NRPD3,NRPE3A,RBP36A,RPB35.5A DNA-directed RNA polymerase family protein	1	311	2	0.006	1
Potri.010G033900.1	AT3G17900.1	Unknown	1	758	3	0.004	2
Potri.010G077400.1	AT2G37230.1	Tetratricopeptide repeat (TPR)-like superfamily protein	1	760	4	0.005	2
Potri.010G204700.1	AT2G39530.1	Uncharacterised protein family (UPF0497)	1	177	2	0.011	2
Potri.010G227700.1	AT3G10410.1	CPY,SCPL49 SERINE CARBOXYPEPTIDASE-LIKE 49	1	513	3	0.006	1
Potri.012G102400.1		Unknown	1	305	2	0.007	2
Potri.012G118700.1	AT1G31280.1	AGO2 Argonaute family protein	1	1039	4	0.004	2
Potri.013G059100.1	AT3G03980.1	NAD(P)-binding Rossmann-fold superfamily protein	1	269	1	0.004	1
Potri.013G078100.1	AT5G16660.1	Unknown	1	162	3	0.019	2
Potri.013G088100.1	AT1G31800.1	CYP97A3,LUT5 cytochrome P450, family 97, subfamily A, polypeptide 3	1	479	2	0.004	2
Potri.014G088900.1	AT4G01320.1	ATSTE24,STE24 Peptidase family M48 family protein	1	424	2	0.005	2
Potri.017G100000.1	AT5G38900.1	Thioredoxin superfamily protein	1	245	2	0.008	2
Potri.017G149900.1	AT1G51160.1	SNARE-like superfamily protein	1	169	2	0.012	2
Potri.001G240000.1	AT5G24318.1	O-Glycosyl hydrolases family 17 protein	1	494	3	0.006	2
Potri.001G403000.1	AT4G27450.1	Aluminium induced protein with YGL and LRDR motifs	1	255	1	0.004	1
Potri.002G003100.1	AT1G20950.1	Phosphofructokinase family protein	1	618	2	0.003	2
Potri.004G184500.1	AT2G27600.1	ATSKD1,SKD1,VPS4 AAA-type ATPase family protein	1	431	2	0.005	1
Potri.006G006200.1	AT4G15110.1	CYP97B3 cytochrome P450, family 97, subfamily B, polypeptide 3	1	579	2	0.003	2
Potri.006G025400.1	AT3G12800.1	DECR,SDRB short-chain dehydrogenase-reductase B	1	297	5	0.017	3
Potri.010G242600.1	AT2G26230.1	uricase / urate oxidase / nodulin 35, putative	1	308	2	0.006	1
Potri.012G064500.1	AT1G18580.1	GAUT11 galacturonosyltransferase 11	1	535	2	0.004	2
Potri.013G127800.1	AT2G43750.1	ACS1,ATCS-B,CPACS1,OASB O-acetylserine (thiol) lyase B	1	402	2	0.005	2
Potri.016G083500.1	AT5G02790.1	GSTL3 Glutathione S-transferase family protein	1	240	3	0.013	2
Potri.017G153300.1	AT1G17860.1	Kunitz family trypsin and protease inhibitor protein	1	206	3	0.015	1
Potri.002G097200.1	AT1G34750.1	Protein phosphatase 2C family protein	1	276	1	0.004	1
Potri.004G203700.1	AT5G22460.1	alpha/beta-Hydrolases superfamily protein	1	340	2	0.006	1
Potri.004G229700.1	AT4G24270.1	EMB140 EMBRYO DEFECTIVE 140	1	835	1	0.001	1
Potri.006G182100.1	AT5G57870.2	eIFiso4G1 MIF4G domain-containing protein / MA3 domain-containing protein	1	798	2	0.003	2
Potri.013G161500.1	AT5G10860.1	Cystathionine beta-synthase (CBS) family protein	1	209	2	0.01	2
Potri.001G149300.1	AT3G10950.1	Zinc-binding ribosomal protein family protein	1	92	9	0.098	1
Potri.005G076900.1	AT2G22170.1	Lipase/lipooxygenase, PLAT/LH2 family protein	1	171	4	0.023	2
Potri.005G203900.1	AT1G67930.1	Golgi transport complex protein-related	1	851	3	0.004	2
Potri.006G157000.1	AT3G24350.1	ATSYP32,SYP32 syntaxin of plants 32	1	338	1	0.003	1
Potri.006G243100.1	AT5G11490.1	adaptin family protein	1	842	3	0.004	1
Potri.008G053600.1	AT2G27490.1	ATCOAE dephospho-CoA kinase family	1	219	3	0.014	2
Potri.008G174900.1	AT2G29420.1	ATGSTU7,GST25,GSTU7 glutathione S-transferase tau 7	1	219	3	0.014	2
Potri.009G117500.1	AT2G21620.1	RD2 Adenine nucleotide alpha hydrolases-like superfamily protein	1	177	4	0.023	1
Potri.012G077400.1	AT5G62890.1	Xanthine/uracil permease family protein	1	525	3	0.006	2
Potri.006G225500.1	AT5G11980.1	conserved oligomeric Golgi complex component-related / COG complex component-related	1	575	1	0.002	1
Potri.008G013200.1	AT5G64140.1	RPS28 ribosomal protein S28	1	65	4	0.062	1
Potri.008G083800.1	AT3G12760.1	Unknown	1	187	3	0.016	1
Potri.009G114600.1	AT1G49320.1	ATUSPL1,USPL1 unknown seed protein like 1	1	288	2	0.007	1
Potri.009G124600.1	AT4G34700.1	LYR family of Fe/S cluster biogenesis protein	1	116	2	0.017	1
Potri.011G025700.1	AT1G61790.1	Oligosaccharyltransferase complex/magnesium transporter family protein	1	353	2	0.006	1
Potri.018G080400.1	AT5G37510.1	CI76,EMB1467 NADH-ubiquinone dehydrogenase, mitochondrial, putative	1	739	8	0.011	4
Potri.002G237700.1	AT3G19340.1	Protein of unknown function (DUF3754)	1	486	4	0.008	2
Potri.004G050800.1	AT1G28490.1	ATSYP61,OSM1,SYP61 syntaxin of plants 61	1	246	1	0.004	1
Potri.014G030000.1	AT4G33350.1	Tic22-like family protein	1	273	1	0.004	1
Potri.005G159100.1	AT1G28200.1	FIP1 FH interacting protein 1	1	294	1	0.003	1
Potri.006G263200.1	AT2G25110.1	AtSDF2,ATSDL,SDF2 stromal cell-derived factor 2-like protein precursor	1	216	5	0.023	1
Potri.018G070100.1	AT2G19740.1	Ribosomal protein L31e family protein	1	120	3	0.025	1
Potri.001G183200.1	AT3G16080.1	Zinc-binding ribosomal protein family protein	1	95	1	0.011	1
Potri.006G106600.1	AT3G08850.1	ATRAPTOR1B,RAPTOR1,RAPTOR1B HEAT repeat ;WD domain, G-beta repeat protein protein	0.998	1377	1	0.001	1
Potri.012G050400.1	AT4G35410.2	Clathrin adaptor complex small chain family protein	0.993	161	4	0.025	1
Potri.014G100000.1	AT2G46520.1	cellular apoptosis susceptibility protein, putative / importin-alpha re-exporter, putative	1	969	2	0.002	2
Potri.019G082400.1	AT1G35620.1	ATPDI8,ATPDIL5-2,PDI8,PDIL5-2 PDI-like 5-2	1	440	2	0.005	1
Potri.001G387400.1	AT1G53400.1	Ubiquitin domain-containing protein	1	114	3	0.026	1
Potri.002G066100.1	AT1G76010.1	Alba DNA/RNA-binding protein	1	293	4	0.014	1
Potri.005G080200.1	AT4G39690.1	Unknown	1	660	6	0.009	1
Potri.013G152400.1	AT4G03210.1	XTH9 xyloglucan endotransglucosylase/hydrolase 9	1	294	8	0.027	1
Potri.005G162800.1	AT1G22410.1	Class-II DAHP synthetase family protein	1	531	2	0.004	2
Potri.003G130400.1	AT4G23460.1	Adaptin family protein	0.999	904	2	0.002	1
Potri.005G082600.1	AT3G49910.1	Translation protein SH3-like family protein	0.999	146	5	0.034	1
Potri.018G110800.1	AT5G58070.1	ATTIL,TIL temperature-induced lipocalin	0.999	185	3	0.016	1
Potri.003G151500.1	AT3G06530.2	ARM repeat superfamily protein	0.999	2093	3	0.001	1
Potri.001G030100.1	AT5G06970.1	Protein of unknown function (DUF810)	0.999	1101	4	0.004	2
Potri.010G061700.1	AT2G29420.1	ATGSTU7,GST25,GSTU7 glutathione S-transferase tau 7	0.999	222	1	0.005	1
Potri.010G172400.1	AT1G16300.1	GAPCP-2 glyceraldehyde-3-phosphate dehydrogenase of plastid 2	0.999	422	1	0.002	1
Potri.011G147700.1	AT1G33140.1	PGY2 Ribosomal protein L6 family	0.999	193	3	0.016	1
Potri.011G148700.1	AT1G33140.1	PGY2 Ribosomal protein L6 family	0.999	248	3	0.012	1
Potri.015G098600.1	AT3G48680.1	GAMMA CAL2 gamma carbonic anhydrase-like 2	0.999	251	2	0.008	1
Potri.015G139800.1	AT3G48890.1	ATMAPR3,ATMP2,MAPR3,MSBP2 membrane-associated progesterone binding protein 3	0.999	215	3	0.014	1
Potri.011G003400.1	AT4G04720.1	CPK21 calcium-dependent protein kinase 21	0.999	532	4	0.008	2
Potri.002G068900.1	AT1G21170.1	SEC5B Exocyst complex component SEC5	0.999	1101	3	0.003	1
Potri.002G162700.1	AT4G01320.1	ATSTE24,STE24 Peptidase family M48 family protein	0.999	424	1	0.002	1
Potri.005G051200.1	AT4G34670.1	Ribosomal protein S3Ae	0.999	265	3	0.011	1
Potri.008G065600.1	AT4G00430.1	PIP1;4,PIP1E,TMP-C plasma membrane intrinsic protein 1;4	0.999	287	4	0.014	1
Potri.017G129800.1	AT5G16620.1	ATTIC40,PDE120,TIC40 hydroxyproline-rich glycoprotein family protein	0.999	435	1	0.002	1
Potri.T029700.1	AT3G06850.1	BCE2,DIN3,LTA1 2-oxoacid dehydrogenases acyltransferase family protein	0.974	135	1	0.007	1
Potri.010G011300.1	AT3G06850.1	BCE2,DIN3,LTA1 2-oxoacid dehydrogenases acyltransferase family protein	0.953	468	1	0.002	1
Potri.001G134100.1	AT1G32050.1	SCAMP family protein	0.999	269	2	0.007	1
Potri.001G225800.1	AT3G12490.2	ATCYS6,ATCYSB,CYSB cystatin B	0.999	101	4	0.04	1
Potri.002G060200.1	AT1G06530.1	Tropomyosin-related	0.999	303	1	0.003	1
Potri.007G087100.1	AT4G39690.1	Unknown	0.999	654	3	0.005	1
Potri.010G184900.1	AT2G40290.1	Eukaryotic translation initiation factor 2 subunit 1	0.999	343	2	0.006	1
Potri.016G089300.1	AT3G58750.1	CSY2 citrate synthase 2	0.999	508	1	0.002	1
Potri.017G094600.1	AT5G60980.2	Nuclear transport factor 2 (NTF2) family protein with RNA binding (RRM-RBD-RNP motifs) domain	0.999	458	2	0.004	1
Potri.018G115400.1	AT5G23740.1	RPS11-BETA ribosomal protein S11-beta	0.999	159	1	0.006	1
Potri.013G046300.1	AT1G09770.1	ATCDC5,ATMYBCDC5,CDC5 cell division cycle 5	0.999	1070	2	0.002	2
Potri.002G110500.1	AT1G70320.1	UPL2 ubiquitin-protein ligase 2	0.999	3667	1	0	1
Potri.002G140200.1	AT3G60240.2	CUM2,EIF4G eukaryotic translation initiation factor 4G	0.999	1896	6	0.003	2
Potri.008G039400.1	AT5G20660.1	Zn-dependent exopeptidases superfamily protein	0.999	714	1	0.001	1
Potri.010G238700.1		Unknown	0.999	267	1	0.004	1
Potri.014G072300.1	AT2G45510.1	CYP704A2 cytochrome P450, family 704, subfamily A, polypeptide 2	0.999	525	2	0.004	1
Potri.016G071900.1	AT3G52500.1	Eukaryotic aspartyl protease family protein	0.999	497	3	0.006	1
Potri.018G100400.1	AT4G30440.1	GAE1 UDP-D-glucuronate 4-epimerase 1	0.999	431	2	0.005	1
Potri.001G122400.1	AT4G17260.1	Lactate/malate dehydrogenase family protein	0.999	350	2	0.006	2
Potri.015G040100.1	AT1G73660.1	protein tyrosine kinase family protein	0.999	993	1	0.001	1
Potri.004G082900.1	AT3G52640.1	Zn-dependent exopeptidases superfamily protein	0.999	670	1	0.001	1
Potri.018G032200.1	AT2G26640.1	KCS11 3-ketoacyl-CoA synthase 11	0.999	512	1	0.002	1
Potri.019G125000.1	AT4G03210.1	XTH9 xyloglucan endotransglucosylase/hydrolase 9	0.999	296	7	0.024	1
Potri.001G441400.1	AT4G21390.1	B120 S-locus lectin protein kinase family protein	0.999	786	1	0.001	1
Potri.004G027800.1	AT4G21390.1	B120 S-locus lectin protein kinase family protein	0.999	849	1	0.001	1
Potri.004G211500.1	AT1G07990.1	SIT4 phosphatase-associated family protein	0.999	841	5	0.006	2
Potri.002G239000.1	AT3G07480.1	2Fe-2S ferredoxin-like superfamily protein	0.999	158	1	0.006	1
Potri.004G163000.1	AT4G34700.1	LYR family of Fe/S cluster biogenesis protein	0.999	120	1	0.008	1
Potri.006G259500.1	AT5G11040.1	AtTRS120,TRS120 TRS120	0.999	1183	4	0.003	2
Potri.001G247800.1	AT5G58970.1	ATUCP2,UCP2 uncoupling protein 2	0.999	305	1	0.003	1
Potri.002G143000.1	AT1G02080.2	transcription regulators	0.999	2399	4	0.002	1
Potri.006G085400.1	AT4G31180.1	Class II aminoacyl-tRNA and biotin synthetases superfamily protein	0.999	564	3	0.005	1
Potri.009G015100.1	AT3G45600.1	TET3 tetraspanin3	0.999	284	1	0.004	1
Potri.004G049400.1	AT5G46070.1	Guanylate-binding family protein	0.999	1070	2	0.002	2
Potri.005G101200.1	AT5G66010.1	RNA-binding (RRM/RBD/RNP motifs) family protein	0.999	264	2	0.008	2
Potri.009G110800.2	AT2G16060.1	AHB1,ARATH GLB1,ATGLB1,GLB1,HB1,NSHB1 hemoglobin 1	0.999	116	2	0.017	1
Potri.008G132400.1	AT1G14900.1	HMGA high mobility group A	0.999	207	1	0.005	1
Potri.010G249700.1	AT3G21215.1	RNA-binding (RRM/RBD/RNP motifs) family protein	0.999	336	1	0.003	1
Potri.002G140700.1	AT4G00026.1	Unknown	0.998	306	2	0.007	1
Potri.006G050400.1	AT2G41810.1	Protein of unknown function, DUF642	0.998	373	4	0.011	1
Potri.006G268000.1	AT5G10730.1	NAD(P)-binding Rossmann-fold superfamily protein	0.998	288	1	0.003	1
Potri.009G123700.1	AT2G16460.1	Protein of unknown function (DUF1640)	0.998	231	6	0.026	1
Potri.003G010200.1	AT5G57290.1	60S acidic ribosomal protein family	0.998	124	2	0.016	2
Potri.002G000300.1	AT1G21080.1	DNAJ heat shock N-terminal domain-containing protein	0.998	402	5	0.012	1
Potri.004G161200.1	AT4G34640.1	ERG9,SQS1 squalene synthase 1	0.998	479	1	0.002	1
Potri.001G454400.1	AT1G33230.1	TMPIT-like protein	0.998	352	2	0.006	1
Potri.017G029000.1	AT3G59480.1	pfkB-like carbohydrate kinase family protein	0.998	328	1	0.003	1
Potri.012G039200.1	AT1G76810.1	eukaryotic translation initiation factor 2 (eIF-2) family protein	0.998	1370	2	0.001	2
Potri.017G149800.1	AT4G11260.1	ATSGT1B,EDM1,ETA3,RPR1,SGT1B phosphatase-related	0.998	359	3	0.008	1
Potri.010G158400.1	AT1G13750.1	Purple acid phosphatases superfamily protein	0.998	614	2	0.003	2
Potri.004G065200.1	AT4G18360.1	Aldolase-type TIM barrel family protein	0.998	368	1	0.003	1
Potri.001G047400.1	AT1G80750.1	Ribosomal protein L30/L7 family protein	0.997	247	1	0.004	1
Potri.010G094100.1	AT1G26850.1	S-adenosyl-L-methionine-dependent methyltransferases superfamily protein	0.997	617	1	0.002	1
Potri.006G253100.1	AT5G11170.1	DEAD/DEAH box RNA helicase family protein	0.997	428	1	0.002	1
Potri.013G076200.1	AT1G64880.1	Ribosomal protein S5 family protein	0.997	518	2	0.004	1
Potri.008G072500.1	AT2G40290.1	Eukaryotic translation initiation factor 2 subunit 1	0.996	343	1	0.003	1
Potri.017G078700.1	AT3G28720.1	Unknown	0.996	672	5	0.007	2
Potri.001G418400.1	AT5G54750.1	Transport protein particle (TRAPP) component	0.996	186	1	0.005	1
Potri.009G149300.1	AT3G52730.1	ubiquinol-cytochrome C reductase UQCRX/QCR9-like family protein	0.996	71	3	0.042	1
Potri.016G131600.1	AT5G01750.2	Protein of unknown function (DUF567)	0.996	201	1	0.005	1
Potri.006G077400.1	AT2G31490.1	Unknown	0.996	71	2	0.028	2
Potri.008G060000.1	AT3G11400.1	ATEIF3G1,EIF3G1 eukaryotic translation initiation factor 3G1	0.996	293	1	0.003	1
Potri.015G088300.1	AT5G63190.1	MA3 domain-containing protein	0.996	713	1	0.001	1
Potri.006G163700.1	AT1G77180.1	SKIP chromatin protein family	0.995	609	1	0.002	1
Potri.011G158500.1	AT1G11770.1	FAD-binding Berberine family protein	0.995	535	1	0.002	1
Potri.004G061500.1	AT1G06410.1	ATTPS7,ATTPSA,TPS7 trehalose-phosphatase/synthase 7	0.995	849	1	0.001	1
Potri.001G453200.1	AT1G10390.1	Nucleoporin autopeptidase	0.993	1063	1	0.001	1
Potri.010G116400.1	AT1G15130.1	Endosomal targeting BRO1-like domain-containing protein	0.994	861	1	0.001	1
Potri.001G068400.1	AT1G11680.1	CYP51,CYP51A2,CYP51G1,EMB1738 CYTOCHROME P450 51G1	0.993	488	3	0.006	1
Potri.002G258600.1	AT4G14300.1	RNA-binding (RRM/RBD/RNP motifs) family protein	0.993	417	3	0.007	1
Potri.003G086100.1	AT5G47030.1	ATPase, F1 complex, delta/epsilon subunit	0.993	207	6	0.029	1
Potri.003G168800.1	AT1G27980.1	ATDPL1,DPL1 dihydrosphingosine phosphate lyase	0.993	502	3	0.006	1
Potri.004G206600.1	AT2G17230.1	EXL5 EXORDIUM like 5	0.993	356	9	0.025	1
Potri.005G166000.1	AT2G07698.1	ATPase, F1 complex, alpha subunit protein	0.993	96	8	0.083	1
Potri.006G051900.1	AT1G01170.1	Protein of unknown function (DUF1138)	0.993	79	4	0.051	1
Potri.006G128000.1	AT2G37170.1	PIP2;2,PIP2B plasma membrane intrinsic protein 2	0.993	285	8	0.028	1
Potri.006G202200.1	AT3G11820.1	AT-SYR1,ATSYP121,ATSYR1,PEN1,SYP121,SYR1 syntaxin of plants 121	0.993	306	3	0.01	1
Potri.006G211100.1	AT3G11500.1	Small nuclear ribonucleoprotein family protein	0.993	80	2	0.025	1
Potri.006G266300.1	AT5G10780.2	Unknown	0.993	183	2	0.011	1
Potri.012G006400.1	AT5G54160.1	ATOMT1,OMT1 O-methyltransferase 1	0.993	364	3	0.008	1
Potri.012G078000.1	AT3G48030.1	hypoxia-responsive family protein / zinc finger (C3HC4-type RING finger) family protein	0.993	86	7	0.081	1
Potri.012G102500.1	AT3G48710.1	DEK domain-containing chromatin associated protein	0.993	574	8	0.014	1
Potri.012G125500.1	AT5G05010.1	clathrin adaptor complexes medium subunit family protein	0.993	565	8	0.014	1
Potri.015G125600.1	AT5G44860.1	Unknown	0.993	318	6	0.019	1
Potri.019G064300.1	AT1G03220.1	Eukaryotic aspartyl protease family protein	0.993	469	11	0.023	1
Potri.001G422800.1	AT4G27190.1	NB-ARC domain-containing disease resistance protein1	0.985	1637	2	0.001	1
Potri.001G001100.1	AT2G03090.1	ATEXP15,ATEXPA15,ATHEXP ALPHA 1.3,EXP15,EXPA15 expansin A15	0.993	234	2	0.009	1
Potri.001G026100.1	AT3G07300.1	NagB/RpiA/CoA transferase-like superfamily protein	0.993	419	2	0.005	1
Potri.001G072000.1	AT3G26618.1	ERF1-3 eukaryotic release factor 1-3	0.993	436	1	0.002	1
Potri.001G094100.1	AT4G01100.1	ADNT1 adenine nucleotide transporter 1	0.993	354	1	0.003	1
Potri.001G101100.1	AT1G63830.1	PLAC8 family protein	0.993	248	1	0.004	1
Potri.001G109200.1	AT1G63110.1	GPI transamidase subunit PIG-U	0.993	432	2	0.005	1
Potri.001G119700.1	AT1G62730.1	Terpenoid synthases superfamily protein	0.993	301	3	0.01	1
Potri.001G150300.1	AT4G17070.1	peptidyl-prolyl cis-trans isomerases	0.993	338	2	0.006	1
Potri.001G162900.1	AT3G14290.1	PAE2 20S proteasome alpha subunit E2	0.993	237	1	0.004	1
Potri.001G166100.1	AT1G17370.1	UBP1B oligouridylate binding protein 1B	0.993	426	3	0.007	1
Potri.001G167400.1	AT5G20570.1	ATRBX1,HRT1,RBX1,ROC1 RING-box 1	0.993	110	2	0.018	1
Potri.001G200200.1	AT1G55160.1	Unknown	0.993	225	1	0.004	1
Potri.001G206700.1	AT4G33430.1	ATBAK1,ATSERK3,BAK1,ELG,RKS10,SERK3 BRI1-associated receptor kinase	0.993	609	2	0.003	1
Potri.001G258000.1	AT3G20890.1	RNA-binding (RRM/RBD/RNP motifs) family protein	0.993	257	4	0.016	1
Potri.001G281000.1	AT1G07090.1	LSH6 Protein of unknown function (DUF640)	0.993	228	2	0.009	1
Potri.001G281300.1	AT5G58470.1	TAF15b TBP-associated factor 15B	0.993	449	1	0.002	1
Potri.001G288200.1	AT3G49720.1	Unknown	0.993	262	7	0.027	1
Potri.001G302100.1	AT1G47128.1	RD21,RD21A Granulin repeat cysteine protease family protein	0.993	511	1	0.002	1
Potri.001G314200.1	AT2G32720.1	ATCB5-B,B5 #4,CB5-B cytochrome B5 isoform B	0.993	134	2	0.015	1
Potri.001G314700.1	AT1G04900.1	Protein of unknown function (DUF185)	0.993	432	1	0.002	1
Potri.001G366100.1	AT1G55910.1	ZIP11 zinc transporter 11 precursor	0.993	347	2	0.006	1
Potri.001G370500.1	AT5G55960.1	Unknown	0.993	654	1	0.002	1
Potri.001G400900.1	AT1G53000.1	KDSB Nucleotide-diphospho-sugar transferases superfamily protein	0.993	290	1	0.003	1
Potri.001G457900.1	AT1G56050.1	GTP-binding protein-related	0.993	428	2	0.005	1
Potri.001G460100.1	AT1G25260.1	Ribosomal protein L10 family protein	0.993	229	4	0.017	1
Potri.001G465900.1	AT1G30580.1	GTP binding	0.993	394	3	0.008	1
Potri.002G095100.1	AT1G78140.1	S-adenosyl-L-methionine-dependent methyltransferases superfamily protein	0.993	355	2	0.006	1
Potri.002G095900.1	AT1G34580.1	Major facilitator superfamily protein	0.993	502	2	0.004	1
Potri.002G138300.1	AT4G17520.1	Hyaluronan / mRNA binding family	0.993	360	2	0.006	1
Potri.002G184300.1	AT1G02305.1	Cysteine proteinases superfamily protein	0.993	407	1	0.002	1
Potri.002G234400.1	AT1G19800.1	TGD1 trigalactosyldiacylglycerol 1	0.993	352	1	0.003	1
Potri.002G238300.1	AT5G58220.1	TTL transthyretin-like protein	0.993	333	1	0.003	1
Potri.002G242500.1	AT2G32720.1	ATCB5-B,B5 #4,CB5-B cytochrome B5 isoform B	0.993	136	3	0.022	1
Potri.002G253500.1	AT2G20230.1	Tetraspanin family protein	0.993	281	2	0.007	1
Potri.003G037100.1	AT3G13845.1	Unknown	0.993	68	2	0.029	1
Potri.003G058400.1	AT4G03120.1	C2H2 and C2HC zinc fingers superfamily protein	0.993	202	2	0.01	1
Potri.003G119800.1	AT4G11860.1	Protein of unknown function (DUF544)	0.993	721	1	0.001	1
Potri.003G145900.1	AT5G41970.1	Metal-dependent protein hydrolase	0.993	379	2	0.005	1
Potri.003G157100.1	AT4G20260.1	ATPCAP1,PCAP1 plasma-membrane associated cation-binding protein 1	0.993	201	2	0.01	1
Potri.003G160500.1	AT1G20050.1	HYD1 C-8,7 sterol isomerase	0.993	220	4	0.018	1
Potri.003G170800.1	AT1G27970.1	NTF2B nuclear transport factor 2B	0.993	123	1	0.008	1
Potri.003G181100.1	AT1G80780.1	Polynucleotidyl transferase, ribonuclease H-like superfamily protein	0.993	274	1	0.004	1
Potri.004G013200.1	AT1G11840.6	ATGLX1,GLX1 glyoxalase I homolog	0.993	299	2	0.007	1
Potri.004G030100.1	AT2G44870.1	Unknown	0.993	260	2	0.008	1
Potri.004G057700.1	AT1G09850.1	XBCP3 xylem bark cysteine peptidase 3	0.993	506	2	0.004	1
Potri.004G115900.1	AT3G01090.2	AKIN10,KIN10,SNRK1.1 SNF1 kinase homolog 10	0.993	515	2	0.004	1
Potri.004G131500.1	AT5G46290.1	KAS I,KAS1 3-ketoacyl-acyl carrier protein synthase I	0.993	501	3	0.006	1
Potri.004G151100.1	AT4G36750.1	Quinone reductase family protein	0.993	268	2	0.007	1
Potri.004G158300.1	AT4G39150.1	DNAJ heat shock N-terminal domain-containing protein	0.993	332	2	0.006	1
Potri.004G160400.1	AT4G39080.1	VHA-A3 vacuolar proton ATPase A3	0.993	821	3	0.004	1
Potri.004G173500.1	AT4G34960.1	Cyclophilin-like peptidyl-prolyl cis-trans isomerase family protein	0.993	225	1	0.004	1
Potri.004G235200.1	AT1G31730.1	Adaptin family protein	0.993	980	1	0.001	1
Potri.005G033100.1	AT5G62440.1	Protein of unknown function (DUF3223)	0.993	250	1	0.004	1
Potri.005G035000.1	AT1G08970.1	HAP5C,NF-YC9 nuclear factor Y, subunit C9	0.993	250	3	0.012	1
Potri.005G045200.1	AT2G34970.1	Trimeric LpxA-like enzyme	0.993	725	1	0.001	1
Potri.005G073900.1	AT2G22360.1	DNAJ heat shock family protein	0.993	443	1	0.002	1
Potri.005G085900.1	AT4G39460.1	SAMC1,SAMT1 S-adenosylmethionine carrier 1	0.993	321	1	0.003	1
Potri.005G091400.1	AT5G23250.1	Succinyl-CoA ligase, alpha subunit	0.993	331	4	0.012	1
Potri.005G133600.1	AT2G23620.1	ATMES1,MES1 methyl esterase 1	0.993	264	1	0.004	1
Potri.005G145900.1	AT5G67380.1	ATCKA1,CKA1 casein kinase alpha 1	0.993	333	1	0.003	1
Potri.005G176700.1	AT1G21880.2	LYM1 lysm domain GPI-anchored protein 1 precursor	0.993	412	3	0.007	1
Potri.005G181300.1	AT1G21690.1	EMB1968,RFC4 ATPase family associated with various cellular activities (AAA)	0.993	342	1	0.003	1
Potri.005G254200.1	AT1G42960.1	Unknown	0.993	176	3	0.017	1
Potri.006G033300.1	AT2G40890.1	CYP98A3 cytochrome P450, family 98, subfamily A, polypeptide 3	0.993	508	4	0.008	1
Potri.006G047600.1	AT3G57290.1	ATEIF3E-1,ATINT6,EIF3E,INT-6,INT6,TIF3E1 eukaryotic translation initiation factor 3E	0.993	437	1	0.002	1
Potri.006G052800.1	Potri.006G0	AtSIP2,SIP2 seed imbibition 21	0.993	809	1	0.001	1
Potri.006G090300.1	AT2G39770.1	CYT1,EMB101,GMP1,SOZ1,VTC1 Glucose-1-phosphate adenylyltransferase family protein	0.993	361	1	0.003	1
Potri.006G102800.1	AT2G38290.1	AMT2,AMT2;1,ATAMT2 ammonium transporter 2	0.993	485	2	0.004	1
Potri.006G111400.2	AT2G38610.1	RNA-binding KH domain-containing protein	0.993	281	2	0.007	1
Potri.006G113900.1	AT2G38670.1	PECT1 phosphorylethanolamine cytidylyltransferase 1	0.993	424	1	0.002	1
Potri.006G122700.1	AT5G03455.1	ACR2,ARATH;CDC25,CDC25 Rhodanese/Cell cycle control phosphatase superfamily protein	0.993	130	1	0.008	1
Potri.006G148700.1	AT2G19490.1	recA DNA recombination family protein	0.993	418	4	0.01	1
Potri.006G151600.1	AT2G19590.1	ACO1,ATACO1 ACC oxidase 1	0.993	305	1	0.003	1
Potri.006G153900.1	AT5G56680.1	EMB2755,SYNC1,SYNC1 ARATH Class II aminoacyl-tRNA and biotin synthetases superfamily protein	0.993	568	1	0.002	1
Potri.006G177900.1	AT2G23810.1	TET8 tetraspanin8	0.993	271	3	0.011	1
Potri.006G220700.1	AT1G02180.1	ferredoxin-related	0.993	224	2	0.009	1
Potri.006G222900.1	AT5G12040.1	Nitrilase/cyanide hydratase and apolipoprotein N-acyltransferase family protein	0.993	373	1	0.003	1
Potri.007G047600.1	AT5G43060.1	Granulin repeat cysteine protease family protein	0.993	376	3	0.008	1
Potri.007G129900.1	AT1G30890.1	Integral membrane HRF1 family protein	0.993	269	2	0.007	1
Potri.008G008900.1	AT1G51650.1	ATP synthase epsilon chain, mitochondrial	0.993	91	2	0.022	1
Potri.008G039600.1	AT3G53420.1	PIP2,PIP2;1,PIP2A plasma membrane intrinsic protein 2A	0.993	285	3	0.011	1
Potri.008G074600.1	AT4G14270.1	Unknown	0.993	147	2	0.014	1
Potri.008G102200.1	AT5G49540.1	Rab5-interacting family protein	0.993	132	3	0.023	1
Potri.008G125000.1	AT2G01170.1	BAT1 bidirectional amino acid transporter 1	0.993	135	1	0.007	1
Potri.008G176500.1	AT1G20350.1	ATTIM17-1,TIM17-1 translocase inner membrane subunit 17-1	0.993	214	3	0.014	1
Potri.008G187600.1	AT1G60780.1	HAP13 Clathrin adaptor complexes medium subunit family protein	0.993	416	1	0.002	1
Potri.009G079500.1	AT5G64410.1	ATOPT4,OPT4 oligopeptide transporter 4	0.993	752	2	0.003	1
Potri.009G107200.1	AT3G50440.1	ATMES10,MES10 methyl esterase 10	0.993	289	4	0.014	1
Potri.009G113000.1	AT4G36800.1	RCE1 RUB1 conjugating enzyme 1	0.993	183	1	0.005	1
Potri.009G116300.1	AT2G16250.1	Leucine-rich repeat protein kinase family protein	0.993	904	4	0.004	1
Potri.010G024400.1	AT4G15770.1	RNA binding	0.993	187	2	0.011	1
Potri.010G059000.1	AT1G67490.1	GCS1,KNF glucosidase 1	0.993	845	2	0.002	1
Potri.010G059100.1	AT1G24310.1	Unknown	0.993	384	1	0.003	1
Potri.010G134700.1	AT1G13580.2	LAG13 LAG1 longevity assurance homolog 3	0.993	308	1	0.003	1
Potri.010G152900.1	AT3G17350.1	Unknown	0.993	293	3	0.01	1
Potri.010G156900.1	AT1G26340.1	ATCB5-A,B5 #6,CB5-A cytochrome B5 isoform A	0.993	132	2	0.015	1
Potri.010G164600.1	AT1G26690.1	emp24/gp25L/p24 family/GOLD family protein	0.993	214	1	0.005	1
Potri.010G175700.1	AT4G02860.1	Phenazine biosynthesis PhzC/PhzF protein	0.993	295	1	0.003	1
Potri.010G189000.1	AT3G55920.1	Cyclophilin-like peptidyl-prolyl cis-trans isomerase family protein	0.993	231	2	0.009	1
Potri.010G191800.1	AT3G06060.1	NAD(P)-binding Rossmann-fold superfamily protein	0.993	326	1	0.003	1
Potri.010G234800.1	AT5G04600.1	RNA-binding (RRM/RBD/RNP motifs) family protein	0.993	217	2	0.009	1
Potri.010G247700.1	AT3G10720.2	Plant invertase/pectin methylesterase inhibitor superfamily	0.993	574	1	0.002	1
Potri.010G254100.1	AT1G16790.1	ribosomal protein-related	0.993	148	4	0.027	1
Potri.011G045100.1	AT1G61250.1	SC3 secretory carrier 3	0.993	306	2	0.007	1
Potri.011G146500.1	AT5G06740.1	Concanavalin A-like lectin protein kinase family protein	0.993	639	1	0.002	1
Potri.011G170000.1	AT5G56290.1	ATPEX5,PEX5 peroxin 5	0.993	784	1	0.001	1
Potri.012G046600.1	AT5G42150.1	Glutathione S-transferase family protein	0.993	327	1	0.003	1
Potri.012G057300.1	AT5G08160.1	ATPK3,PK3 serine/threonine protein kinase 3	0.993	352	2	0.006	1
Potri.012G060900.1	AT1G49030.1	PLAC8 family protein	0.993	377	4	0.011	1
Potri.012G080800.1	AT5G62810.1	ATPEX14,PED2,PEX14 peroxin 14	0.993	366	1	0.003	1
Potri.012G084300.1	AT3G26600.1	ARO4 armadillo repeat only 4	0.993	97	1	0.01	1
Potri.012G122100.1	AT1G79210.1	N-terminal nucleophile aminohydrolases (Ntn hydrolases) superfamily protein	0.993	78	1	0.013	1
Potri.012G125800.1	AT5G44860.1	Unknown	0.993	318	3	0.009	1
Potri.013G018600.1	AT1G09070.1	(AT)SRC2,SRC2 soybean gene regulated by cold-2	0.993	289	1	0.003	1
Potri.013G099800.1	AT4G10070.1	KH domain-containing protein	0.993	753	1	0.001	1
Potri.013G101600.1	AT4G10040.1	CYTC-2 cytochrome c-2	0.993	189	2	0.011	1
Potri.013G129600.1	AT5G47320.1	RPS19 ribosomal protein S19	0.993	131	2	0.015	1
Potri.013G159700.1	AT3G10860.1	Cytochrome b-c1 complex, subunit 8 protein	0.993	72	3	0.042	1
Potri.014G014700.1	AT1G10130.1	ATECA3,ECA3 endoplasmic reticulum-type calcium-transporting ATPase 3	0.993	1015	2	0.002	1
Potri.014G023800.1	AT4G07390.1	Mannose-P-dolichol utilization defect 1 protein	0.993	239	3	0.013	1
Potri.014G060900.1	AT2G45140.1	PVA12 plant VAP homolog 12	0.993	241	1	0.004	1
Potri.014G070800.1	AT2G45430.1	AHL22 AT-hook motif nuclear-localized protein 22	0.993	300	1	0.003	1
Potri.014G087600.1	AT4G23470.1	PLAC8 family protein	0.993	246	2	0.008	1
Potri.014G105400.1	AT5G24510.1	60S acidic ribosomal protein family	0.993	110	3	0.027	1
Potri.014G130100.1	AT2G47710.1	Adenine nucleotide alpha hydrolases-like superfamily protein	0.993	162	6	0.037	1
Potri.014G168700.1	AT5G48230.2	ACAT2,EMB1276 acetoacetyl-CoA thiolase 2	0.993	474	2	0.004	1
Potri.015G056300.1	AT5G07960.1	Unknown	0.993	107	3	0.028	1
Potri.015G058700.1	AT5G60980.1	Nuclear transport factor 2 (NTF2) family protein with RNA binding (RRM-RBD-RNP motifs) domain	0.993	356	4	0.011	1
Potri.015G077900.1	AT5G33320.1	ARAPPT,CUE1,PPT Glucose-6-phosphate/phosphate translocator-related	0.993	416	4	0.01	1
Potri.015G111200.1	AT5G51150.1	Mitochondrial import inner membrane translocase subunit Tim17/Tim22/Tim23 family protein	0.993	521	1	0.002	1
Potri.016G022800.1	AT3G22290.1	Endoplasmic reticulum vesicle transporter protein	0.993	366	1	0.003	1
Potri.016G067100.1	AT4G28360.1	Ribosomal protein L22p/L17e family protein	0.993	278	2	0.007	1
Potri.016G078100.1	AT3G11500.1	Small nuclear ribonucleoprotein family protein	0.993	80	1	0.013	1
Potri.016G105100.1	AT3G54010.1	DEI1,PAS1 FKBP-type peptidyl-prolyl cis-trans isomerase family protein	0.993	622	2	0.003	1
Potri.017G016100.1	AT2G20560.1	DNAJ heat shock family protein	0.993	348	2	0.006	1
Potri.017G057200.1	ATMG00990.1	NADH dehydrogenase 3	0.993	66	3	0.045	1
Potri.017G061100.1	AT1G12840.1	ATVHA-C,DET3 vacuolar ATP synthase subunit C (VATC) / V-ATPase C subunit / vacuolar proton pump C subunit (DET3)	0.993	376	2	0.005	1
Potri.017G133600.1	AT3G14470.1	NB-ARC domain-containing disease resistance protein	0.993	1040	2	0.002	1
Potri.018G031500.1	AT2G07734.1	Alpha-L RNA-binding motif/Ribosomal protein S4 family protein	0.993	139	2	0.014	1
Potri.018G085200.1	AT1G77210.1	AtSTP14,STP14 sugar transporter 14	0.993	508	2	0.004	1
Potri.018G087400.1	AT2G44260.1	Plant protein of unknown function (DUF946)	0.993	546	2	0.004	1
Potri.019G063500.1	AT3G26590.1	MATE efflux family protein	0.993	556	3	0.005	1
Potri.019G072500.1	AT4G10070.1	KH domain-containing protein	0.993	767	1	0.001	1
Potri.T035100.1	AT1G02930.1	ATGST1,ATGSTF3,ATGSTF6,ERD11,GST1,GSTF6 glutathione S-transferase 6	0.993	213	1	0.005	1
Potri.014G143000.1	AT2G42710.1	Ribosomal protein L1p/L10e family	0.993	397	2	0.005	1
Potri.004G005900.1	AT4G22120.1	ERD (early-responsive to dehydration stress) family protein	0.993	805	2	0.002	1
Potri.001G167100.1	AT1G54100.1	ALDH7B4 aldehyde dehydrogenase 7B4	0.993	508	2	0.004	1
Potri.011G007100.1	AT4G04470.1	PMP22 Peroxisomal membrane 22 kDa (Mpv17/PMP22) family protein	0.993	185	5	0.027	1
Potri.001G317700.1	AT2G31740.1	S-adenosyl-L-methionine-dependent methyltransferases superfamily protein	0.993	779	1	0.001	1
Potri.010G174000.1	AT1G79440.1	ALDH5F1,SSADH,SSADH1 aldehyde dehydrogenase 5F1	0.993	536	2	0.004	1
Potri.012G133600.1	AT4G25500.1	AT-SRP40,ATRSP35,ATRSP40,RSP35 arginine/serine-rich splicing factor 35	0.993	376	2	0.005	1
Potri.001G362300.1	AT3G13080.1	ATMRP3,MRP3 multidrug resistance-associated protein 3	0.993	1512	1	0.001	1
Potri.001G215500.1	AT3G44160.1	Outer membrane OMP85 family protein	0.993	359	1	0.003	1
Potri.001G295900.1	AT4G33865.1	Ribosomal protein S14p/S29e family protein	0.993	101	1	0.01	1
Potri.004G148500.1	AT3G18940.1	clast3-related	0.993	280	1	0.004	1
Potri.005G077600.1	AT5G65110.1	ACX2,ATACX2 acyl-CoA oxidase 2	0.993	691	1	0.001	1
Potri.005G189200.1	AT3G42640.1	AHA8,HA8 H(+)-ATPase 8	0.993	41	1	0.024	1
Potri.005G232400.1	AT1G19715.3	Mannose-binding lectin superfamily protein	0.993	621	1	0.002	1
Potri.006G121700.1	AT2G36830.1	GAMMA-TIP,GAMMA-TIP1,TIP1;1 gamma tonoplast intrinsic protein	0.993	252	3	0.012	1
Potri.008G096100.1	AT5G61040.1	Unknown	0.993	497	1	0.002	1
Potri.012G092600.1	AT2G04410.1	RPM1-interacting protein 4 (RIN4) family protein	0.993	78	2	0.026	1
Potri.013G140600.1	ATCG00780.1	ribosomal protein L14	0.993	111	1	0.009	1
Potri.015G146100.1	AT3G49055.1	Unknown	0.993	554	1	0.002	1
Potri.016G100500.6	AT3G09350.2	Fes1A Fes1A	0.993	260	1	0.004	1
Potri.001G143800.1	AT5G46630.1	Clathrin adaptor complexes medium subunit family protein	0.993	438	2	0.005	1
Potri.002G093100.1	AT4G08685.1	SAH7 Pollen Ole e 1 allergen and extensin family protein	0.993	159	4	0.025	1
Potri.001G100000.1	AT4G23500.1	Pectin lyase-like superfamily protein	0.992	481	5	0.01	1
Potri.001G151800.1	AT5G47120.1	ATBI-1,ATBI1,BI-1,BI1 BAX inhibitor 1	0.992	248	6	0.024	1
Potri.001G234200.1	AT3G46290.1	HERK1 hercules receptor kinase 1	0.992	833	3	0.004	1
Potri.008G160600.1	AT2G23770.1	protein kinase family protein / peptidoglycan-binding LysM domain-containing protein	0.992	621	5	0.008	1
Potri.001G111100.1	AT4G11790.1	Pleckstrin homology (PH) domain superfamily protein	0.992	454	1	0.002	1
Potri.001G152100.1	AT5G47180.1	Plant VAMP (vesicle-associated membrane protein) family protein	0.992	250	2	0.008	1
Potri.001G276700.1	AT2G03120.1	ATSPP,SPP signal peptide peptidase	0.992	367	3	0.008	1
Potri.001G294200.1	AT2G14835.1	RING/U-box superfamily protein	0.992	325	2	0.006	1
Potri.001G334000.1	AT3G01790.1	Ribosomal protein L13 family protein	0.992	205	2	0.01	1
Potri.006G248700.1	AT4G32530.1	ATPase, F0/V0 complex, subunit C protein	0.992	174	4	0.023	1
Potri.006G257100.1	AT2G25310.1	Protein of unknown function (DUF2012)	0.992	212	3	0.014	1
Potri.012G131100.1	AT5G51740.1	Peptidase family M48 family protein	0.992	450	3	0.007	1
Potri.001G317300.1	AT5G49210.1	Unknown	0.992	185	2	0.011	1
Potri.001G324300.1	AT5G64670.1	Ribosomal protein L18e/L15 superfamily protein	0.992	269	2	0.007	1
Potri.001G346100.1	AT3G27830.1	RPL12,RPL12-A ribosomal protein L12-A	0.992	187	2	0.011	1
Potri.009G070900.1	AT3G52090.1	ATRPB13.6,NRPB11,NRPD11,NRPE11 DNA-directed RNA polymerase, RBP11-like	0.992	137	2	0.015	1
Potri.009G071600.1	AT2G03120.1	ATSPP,SPP signal peptide peptidase	0.992	341	3	0.009	1
Potri.009G089100.1	AT2G14835.1	RING/U-box superfamily protein	0.992	330	2	0.006	1
Potri.013G128500.1	AT3G59770.1	SAC9 sacI homology domain-containing protein / WW domain-containing protein	0.992	1634	2	0.001	1
Potri.018G013400.1	AT5G10730.1	NAD(P)-binding Rossmann-fold superfamily protein	0.992	292	2	0.007	1
Potri.018G073000.1	AT5G19930.1	Protein of unknown function DUF92, transmembrane	0.992	287	2	0.007	1
Potri.001G188300.1	AT3G16310.1	mitotic phosphoprotein N\' end (MPPN) family protein	0.992	329	1	0.003	1
Potri.001G247700.1	AT2G29570.1	ATPCNA2,PCNA2 proliferating cell nuclear antigen 2	0.992	268	1	0.004	1
Potri.002G083600.1	AT4G08330.1	Unknown	0.992	164	1	0.006	1
Potri.002G232100.1	AT2G43080.1	AT-P4H-1 P4H isoform 1	0.992	287	1	0.003	1
Potri.003G037600.1	AT1G17620.1	Late embryogenesis abundant (LEA) hydroxyproline-rich glycoprotein family	0.992	266	1	0.004	1
Potri.006G044600.1	AT2G41430.1	CID1,ERD15,LSR1 dehydration-induced protein (ERD15)	0.992	143	1	0.007	1
Potri.008G181700.1	AT1G67730.1	ATKCR1,KCR1,YBR159 beta-ketoacyl reductase 1	0.992	320	1	0.003	1
Potri.010G216100.1	AT2G39260.1	binding;RNA binding	0.992	1194	1	0.001	1
Potri.012G022900.1	AT5G53650.1	Unknown	0.992	72	1	0.014	1
Potri.013G079200.1	AT1G65020.1	Unknown	0.992	323	1	0.003	1
Potri.015G041700.1	AT1G48635.1	PEX3,PEX3-2 peroxin 3	0.992	374	2	0.005	1
Potri.015G079500.1	AT2G04940.1	scramblase-related	0.992	345	1	0.003	1
Potri.016G073900.1	AT3G51680.1	NAD(P)-binding Rossmann-fold superfamily protein	0.992	279	1	0.004	1
Potri.019G076400.2	AT1G33810.1	Unknown	0.992	139	1	0.007	1
Potri.005G067700.1	AT5G09260.1	VPS20.2 vacuolar protein sorting-associated protein 20.2	0.992	222	2	0.009	1
Potri.012G098400.1	AT4G24920.1	secE/sec61-gamma protein transport protein	0.992	69	15	0.217	1
Potri.001G256800.1	AT2G41840.1	Ribosomal protein S5 family protein	0.992	275	1	0.004	1
Potri.002G179100.1	AT2G46780.1	RNA-binding (RRM/RBD/RNP motifs) family protein	0.992	293	1	0.003	1
Potri.004G153700.1	AT4G34460.1	AGB1,ATAGB1,ELK4 GTP binding protein beta 1	0.992	377	2	0.005	1
Potri.008G060400.1	AT3G11397.1	PRA1.A3 prenylated RAB acceptor 1.A3	0.991	209	4	0.019	1
Potri.006G047000.1	AT2G41530.1	ATSFGH,SFGH S-formylglutathione hydrolase	0.991	285	3	0.011	1
Potri.010G131400.1	AT1G26110.1	DCP5 decapping 5	0.991	632	2	0.003	1
Potri.001G289800.1	AT1G44910.1	ATPRP40A,PRP40A pre-mRNA-processing protein 40A	0.991	1022	2	0.002	1
Potri.005G093600.1	AT4G23660.1	AtPPT1,PPT1 polyprenyltransferase 1	0.991	372	1	0.003	1
Potri.012G145000.1	AT3G58660.1	Ribosomal protein L1p/L10e family	0.991	436	4	0.009	1
Potri.013G018300.1	AT5G27660.1	Trypsin family protein with PDZ domain	0.991	436	2	0.005	1
Potri.008G187400.1	AT1G70580.1	AOAT2,GGT2 alanine-2-oxoglutarate aminotransferase 2	0.991	481	1	0.002	1
Potri.001G110200.1	AT4G20360.1	ATRAB8D,ATRABE1B,RABE1b RAB GTPase homolog E1B	0.991	483	2	0.004	1
Potri.006G139800.1	AT1G19140.1	Unknown	0.991	339	2	0.006	1
Potri.002G183400.2	AT1G02280.1	ATTOC33,PPI1,TOC33 translocon at the outer envelope membrane of chloroplasts 33	0.991	297	1	0.003	1
Potri.004G075700.1	AT5G37370.1	ATSRL1 PRP38 family protein	0.991	427	2	0.005	1
Potri.008G007500.1	AT1G51590.1	MANIB,MNS1 alpha-mannosidase 1	0.991	566	1	0.002	1
Potri.010G244800.1	AT5G04870.1	ATCPK1,CPK1 calcium dependent protein kinase 1	0.991	589	1	0.002	1
Potri.016G053000.1	AT3G57650.1	LPAT2 lysophosphatidyl acyltransferase 2	0.991	435	1	0.002	1
Potri.002G201300.1	AT2G47510.1	FUM1 fumarase 1	0.99	490	1	0.002	1
Potri.006G060400.1	AT2G41040.1	S-adenosyl-L-methionine-dependent methyltransferases superfamily protein	0.99	338	2	0.006	1
Potri.006G265300.1	AT5G57870.2	eIFiso4G1 MIF4G domain-containing protein / MA3 domain-containing protein	0.99	766	1	0.001	1
Potri.010G151000.1	AT3G17210.1	ATHS1,HS1 heat stable protein 1	0.99	106	2	0.019	1
Potri.012G075600.1	AT1G74920.1	ALDH10A8 aldehyde dehydrogenase 10A8	0.99	503	2	0.004	1
Potri.015G072100.1	AT5G62575.2	Unknown	0.99	102	1	0.01	1
Potri.016G110500.1	AT2G38040.1	CAC3 acetyl Co-enzyme a carboxylase carboxyltransferase alpha subunit	0.99	760	3	0.004	1
Potri.014G112600.1	AT4G01810.1	Sec23/Sec24 protein transport family protein	0.99	872	2	0.002	1
Potri.014G140900.1	AT5G36880.2	ACS acetyl-CoA synthetase	0.99	746	3	0.004	1
Potri.016G063100.1	AT5G64140.1	RPS28 ribosomal protein S28	0.99	65	1	0.015	1
Potri.004G153800.1	AT4G34480.1	O-Glycosyl hydrolases family 17 protein	0.99	462	2	0.004	1
Potri.002G205000.1	AT1G02840.1	ATSRP34,SR1,SRP34 RNA-binding (RRM/RBD/RNP motifs) family protein	0.99	261	3	0.011	1
Potri.005G061700.1	AT5G09770.1	Ribosomal protein L17 family protein	0.99	160	1	0.006	1
Potri.006G110800.1	AT2G05840.1	PAA2 20S proteasome subunit PAA2	0.99	246	2	0.008	1
Potri.002G245300.1	AT3G07190.1	B-cell receptor-associated protein 31-like	0.99	218	3	0.014	1
Potri.012G045500.1	AT1G48160.1	signal recognition particle 19 kDa protein, putative / SRP19, putative	0.99	136	2	0.015	1
Potri.017G153200.1	AT1G17860.1	Kunitz family trypsin and protease inhibitor protein	0.99	209	3	0.014	1
Potri.001G257500.1	AT3G20920.1	translocation protein-related	0.99	370	3	0.008	1
Potri.008G002400.1	AT5G63670.1	SPT42 SPT4 homolog 2	0.99	116	2	0.017	1
Potri.012G077100.1	AT5G62575.2	Unknown	0.99	144	2	0.014	1
Potri.013G009800.1	AT3G62550.1	Adenine nucleotide alpha hydrolases-like superfamily protein	0.99	171	2	0.012	1
Potri.014G181000.1	AT1G45170.1	Unknown	0.989	212	2	0.009	1
Potri.016G110800.1	AT3G09090.1	DEX1 defective in exine formation protein (DEX1)	0.989	866	4	0.005	1
Potri.002G084400.1	AT1G48200.1	Unknown	0.989	116	2	0.017	1
Potri.003G178200.1	AT3G24170.1	ATGR1,GR1 glutathione-disulfide reductase	0.989	498	1	0.002	1
Potri.006G077900.1	AT4G31300.1	PBA1 N-terminal nucleophile aminohydrolases (Ntn hydrolases) superfamily protein	0.989	237	1	0.004	1
Potri.006G265700.1	AT5G25060.1	RNA recognition motif (RRM)-containing protein	0.989	988	1	0.001	1
Potri.013G052700.1	AT1G08530.1	Unknown	0.989	293	1	0.003	1
Potri.013G140500.1	ATCG00790.1	ribosomal protein L16	0.989	136	1	0.007	1
Potri.001G196500.1	AT1G17640.1	RNA-binding (RRM/RBD/RNP motifs) family protein	0.989	410	2	0.005	1
Potri.002G245400.1	AT3G25070.1	RIN4 RPM1 interacting protein 4	0.989	305	1	0.003	1
Potri.014G079900.1	AT4G00570.1	NAD-ME2 NAD-dependent malic enzyme 2	0.989	607	2	0.003	1
Potri.001G099600.1	AT1G63940.2	MDAR6 monodehydroascorbate reductase 6	0.989	505	1	0.002	1
Potri.007G001000.1	AT5G23400.1	Leucine-rich repeat (LRR) family protein	0.989	594	3	0.005	1
Potri.011G090900.1	AT1G30450.1	ATCCC1,CCC1,HAP5 cation-chloride co-transporter 1	0.988	968	3	0.003	1
Potri.003G128700.1	AT4G11410.1	NAD(P)-binding Rossmann-fold superfamily protein	0.988	315	2	0.006	1
Potri.001G085200.1	AT4G10760.1	EMB1706,MTA mRNAadenosine methylase	0.988	754	1	0.001	1
Potri.018G009400.1	AT4G31600.1	UDP-N-acetylglucosamine (UAA) transporter family	0.988	317	2	0.006	1
Potri.014G121000.1	AT4G02060.1	MCM7,PRL Minichromosome maintenance (MCM2/3/5) family protein	0.988	718	1	0.001	1
Potri.018G020600.1	AT2G24270.4	ALDH11A3 aldehyde dehydrogenase 11A3	0.988	498	2	0.004	1
Potri.001G050000.1	AT3G24170.1	ATGR1,GR1 glutathione-disulfide reductase	0.988	499	1	0.002	1
Potri.004G130400.1	AT1G65650.1	UCH2 Peptidase C12, ubiquitin carboxyl-terminal hydrolase 1	0.988	334	1	0.003	1
Potri.005G017400.1	AT1G56423.1	Unknown	0.988	259	1	0.004	1
Potri.009G052000.1	AT1G51410.1	NAD(P)-binding Rossmann-fold superfamily protein	0.988	325	1	0.003	1
Potri.013G012000.1	AT2G40650.1	PRP38 family protein	0.988	375	1	0.003	1
Potri.014G151200.1	AT3G59280.1	TXR1 Protein Transporter, Pam16	0.988	139	1	0.007	1
Potri.001G236400.1	AT5G59890.1	ADF4,ATADF4 actin depolymerizing factor 4	0.988	164	2	0.012	1
Potri.002G140400.1	AT5G23740.1	RPS11-BETA ribosomal protein S11-beta	0.988	159	1	0.006	1
Potri.002G205500.1	AT2G47800.1	ATMRP4,EST3,MRP4 multidrug resistance-associated protein 4	0.988	1508	2	0.001	1
Potri.001G061900.1	AT5G13190.1	Unknown	0.988	134	1	0.007	1
Potri.004G106300.1	AT5G10730.1	NAD(P)-binding Rossmann-fold superfamily protein	0.988	293	2	0.007	1
Potri.001G179000.1	AT3G15940.1	UDP-Glycosyltransferase superfamily protein	0.988	732	3	0.004	1
Potri.005G115700.1	AT4G36130.1	Ribosomal protein L2 family	0.988	260	1	0.004	1
Potri.003G128200.1	AT1G63660.1	GMP synthase (glutamine-hydrolyzing), putative / glutamine amidotransferase, putative	0.987	534	3	0.006	1
Potri.008G063000.1	AT2G37975.1	Yos1-like protein	0.987	89	2	0.022	1
Potri.003G035200.1	AT1G55190.1	PRA1.F2,PRA7 PRA1 (Prenylated rab acceptor) family protein	0.987	228	4	0.018	1
Potri.001G057500.1	AT1G27970.1	NTF2B nuclear transport factor 2B	0.987	138	2	0.014	1
Potri.006G091300.1	AT5G02040.1	PRA1.A1 prenylated RAB acceptor 1.A1	0.987	209	2	0.01	1
Potri.008G002500.1	AT5G08570.1	Pyruvate kinase family protein	0.987	512	1	0.002	1
Potri.001G078600.1	AT1G33410.2	ATNUP160,NUP160,SAR1 SUPPRESSOR OF AUXIN RESISTANCE1	0.987	1480	1	0.001	1
Potri.017G027900.1	AT3G13710.1	PRA1.F4 prenylated RAB acceptor 1.F4	0.987	195	2	0.01	1
Potri.006G235200.1	AT4G29340.1	PRF4 profilin 4	0.987	131	1	0.008	1
Potri.014G088200.1	AT4G00290.1	Mechanosensitive ion channel protein	0.987	532	1	0.002	1
Potri.001G358300.1	AT1G30360.1	ERD4 Early-responsive to dehydration stress protein (ERD4)	0.987	724	1	0.001	1
Potri.002G248200.1	AT5G48580.1	FKBP15-2 FK506- and rapamycin-binding protein 15 kD-2	0.986	153	1	0.007	1
Potri.015G088700.1	AT3G23620.1	Ribosomal RNA processing Brix domain protein	0.986	314	2	0.006	1
Potri.006G244900.1	AT2G25730.2	Unknown	0.986	2533	1	0	1
Potri.017G128600.1	AT3G03341.1	Unknown	0.986	77	2	0.026	1
Potri.001G175200.1	AT1G80300.1	ATNTT1,NTT1 nucleotide transporter 1	0.986	621	1	0.002	1
Potri.001G257000.1	AT5G04590.1	SIR sulfite reductase	0.986	562	2	0.004	1
Potri.006G064300.1	AT5G20280.1	ATSPS1F,SPS1F sucrose phosphate synthase 1F	0.986	1050	1	0.001	1
Potri.018G091300.1	AT5G57370.1	Unknown	0.986	195	3	0.015	1
Potri.019G050100.2	AT5G16870.1	Peptidyl-tRNA hydrolase II (PTH2) family protein	0.986	186	2	0.011	1
Potri.014G031800.1	AT5G44250.1	Protein of unknown function DUF829, transmembrane 53	0.985	407	1	0.002	1
Potri.008G090800.1	AT1G14000.1	VIK VH1-interacting kinase	0.985	437	1	0.002	1
Potri.012G000600.1	AT5G53180.1	ATPTB2,PTB2 polypyrimidine tract-binding protein 2	0.985	372	1	0.003	1
Potri.012G057700.1	AT5G23040.1	CDF1 Protein of unknown function (DUF3353)	0.985	266	1	0.004	1
Potri.013G141100.1	ATCG00500.1	acetyl-CoA carboxylase carboxyl transferase subunit beta	0.985	120	2	0.017	1
Potri.006G219500.1	AT2G26300.1	ATGPA1,GP ALPHA 1,GPA1 G protein alpha subunit 1	0.985	392	2	0.005	1
Potri.016G130700.1	AT5G01750.2	Protein of unknown function (DUF567)	0.985	216	1	0.005	1
Potri.009G071300.1	AT4G29430.1	rps15ae ribosomal protein S15A E	0.985	129	4	0.031	1
Potri.016G087900.1	AT3G57610.1	ADSS adenylosuccinate synthase	0.985	491	1	0.002	1
Potri.001G030700.1	AT1G29940.1	NRPA2 nuclear RNA polymerase A2	0.985	758	2	0.003	1
Potri.002G176000.1	AT1G60170.1	emb1220 pre-mRNA processing ribonucleoprotein binding region-containing protein	0.985	486	1	0.002	1
Potri.006G200300.1	AT5G06390.1	FLA17 FASCICLIN-like arabinogalactan protein 17 precursor	0.984	466	1	0.002	1
Potri.016G115400.1	AT5G01500.1	TAAC thylakoid ATP/ADP carrier	0.984	390	1	0.003	1
Potri.012G104500.1	AT5G23670.1	LCB2 long chain base2	0.984	489	2	0.004	1
Potri.015G047500.1	AT1G73990.1	SPPA,SPPA1 signal peptide peptidase	0.984	691	2	0.003	1
Potri.008G151100.1	AT5G26340.1	ATSTP13,MSS1,STP13 Major facilitator superfamily protein	0.984	523	2	0.004	1
Potri.014G078300.1	AT2G45690.1	ATPEX16,PEX16,SSE,SSE1 shrunken seed protein (SSE1)	0.984	357	2	0.006	1
Potri.016G109500.1	AT2G37975.1	Yos1-like protein	0.984	78	2	0.026	1
Potri.006G032900.1	AT1G79590.1	ATSYP52,SYP52 syntaxin of plants 52	0.984	231	1	0.004	1
Potri.010G039900.1	AT1G59820.1	ALA3 aminophospholipid ATPase 3	0.984	1218	1	0.001	1
Potri.013G098700.1	AT1G22870.1	Protein kinase family protein with ARM repeat domain	0.984	930	1	0.001	1
Potri.005G234000.1	AT4G39090.1	RD19,RD19A Papain family cysteine protease	0.984	367	2	0.005	1
Potri.013G072600.1	AT1G64850.1	Calcium-binding EF hand family protein	0.984	179	1	0.006	1
Potri.014G083300.1	AT1G01710.1	Acyl-CoA thioesterase family protein	0.984	433	3	0.007	1
Potri.009G028100.1	AT5G59890.1	ADF4,ATADF4 actin depolymerizing factor 4	0.984	139	1	0.007	1
Potri.006G258200.1	AT2G25280.1	Unknown	0.984	291	1	0.003	1
Potri.003G072700.1	AT1G53840.1	ATPME1,PME1 pectin methylesterase 1	0.983	588	2	0.003	1
Potri.001G198100.1	AT1G17530.1	ATTIM23-1,TIM23-1 translocase of inner mitochondrial membrane 23	0.983	187	1	0.005	1
Potri.005G140100.1	AT5G67130.1	PLC-like phosphodiesterases superfamily protein	0.983	430	1	0.002	1
Potri.006G102700.1	AT3G53580.1	diaminopimelate epimerase family protein	0.983	366	1	0.003	1
Potri.006G079900.1	AT5G58190.2	ECT10 evolutionarily conserved C-terminal region 10	0.983	640	4	0.006	1
Potri.017G080200.1	AT3G47800.1	Galactose mutarotase-like superfamily protein	0.983	358	1	0.003	1
Potri.001G110100.1	AT1G12640.1	MBOAT (membrane bound O-acyl transferase) family protein	0.982	465	2	0.004	1
Potri.006G215200.1	AT3G53500.2	RSZ32 RNA-binding (RRM/RBD/RNP motifs) family protein with retrovirus zinc finger-like domain	0.982	313	1	0.003	1
Potri.011G064000.1	AT5G01320.1	Thiamine pyrophosphate dependent pyruvate decarboxylase family protein	0.982	593	1	0.002	1
Potri.006G120800.1	AT2G36810.1	ARM repeat superfamily protein	0.982	1696	2	0.001	1
[truncated: 139 more rows]

## Sheet: MF3
Proteomic analysis of plasmodesmata from Populus cell suspension cultures in relation with callose biosynthesis Felicia Leijon, Michael Melzer, Qi Zhou, Vaibhav Srivastava and Vincent Bulone MF3: List of all unique proteins identified from the third biological replicate of the microsomal fraction.
Accession number	Closest ATG	Description	Protein Probability	Protein length (AA)	Spectrum Total	Spectrum Per Length Total	Spectrum Peptides used
Potri.001G011900.1	AT3G07160.1	ATGSL10,CALS9,gsl10 glucan synthase-like 10	1	1537	20	0.013	12
Potri.001G012000.1	AT3G07160.1	ATGSL10,CALS9,gsl10 glucan synthase-like 10	1	321	11	0.034	5
Potri.001G029900.1	AT3G12260.1	LYR family of Fe/S cluster biogenesis protein	1	136	28	0.206	7
Potri.001G051200.1	AT3G24200.1	FAD/NAD(P)-binding oxidoreductase family protein	1	513	5	0.01	3
Potri.001G055300.1	AT1G67360.1	Rubber elongation factor protein (REF)	1	229	10	0.044	3
Potri.001G055400.1	AT1G67350.1	Unknown	1	91	6	0.066	2
Potri.001G069100.1	AT3G61110.1	ARS27A,RS27A ribosomal protein S27	1	86	40	0.465	5
Potri.001G072100.1	AT1G09760.1	U2A\' U2 small nuclear ribonucleoprotein A	1	284	8	0.028	4
Potri.001G078600.1	AT1G33410.2	ATNUP160,NUP160,SAR1 SUPPRESSOR OF AUXIN RESISTANCE1	1	1480	3	0.002	2
Potri.001G087300.1	AT1G64550.1	ATGCN3,GCN3 general control non-repressible 3	1	720	6	0.008	3
Potri.001G088200.1	AT1G64520.1	RPN12a regulatory particle non-ATPase 12A	1	267	11	0.041	5
Potri.001G091800.1	AT5G62050.1	ATOXA1,OXA1,OXA1AT homolog of yeast oxidase assembly 1 (OXA1)	1	459	2	0.004	2
Potri.001G099600.1	AT1G63940.2	MDAR6 monodehydroascorbate reductase 6	1	505	2	0.004	2
Potri.001G102400.1	AT4G11650.1	ATOSM34,OSM34 osmotin 34	1	246	11	0.045	4
Potri.001G110100.1	AT1G12640.1	MBOAT (membrane bound O-acyl transferase) family protein	1	465	2	0.004	2
Potri.001G129100.1	AT1G04170.1	EIF2 GAMMA eukaryotic translation initiation factor 2 gamma subunit	1	464	4	0.009	3
Potri.001G135200.1	AT5G45620.1	Proteasome component (PCI) domain protein	1	386	8	0.021	3
Potri.001G147000.1	AT5G45420.1	Duplicated homeodomain-like superfamily protein	1	314	2	0.006	2
Potri.001G156300.1	AT2G01410.1	NHL domain-containing protein	1	369	2	0.005	2
Potri.001G188300.1	AT3G16310.1	mitotic phosphoprotein N\' end (MPPN) family protein	1	329	5	0.015	2
Potri.001G206100.1	AT1G36050.2	Endoplasmic reticulum vesicle transporter protein	1	386	5	0.013	2
Potri.001G207100.1	AT3G26420.1	ATRZ-1A RNA-binding (RRM/RBD/RNP motifs) family protein with retrovirus zinc finger-like domain	1	215	8	0.037	4
Potri.001G210900.1	AT1G09580.1	emp24/gp25L/p24 family/GOLD family protein	1	215	4	0.019	2
Potri.001G224100.1	AT2G27020.1	PAG1 20S proteasome alpha subunit G1	1	249	3	0.012	3
Potri.001G231800.1	AT5G23880.1	ATCPSF100,CPSF100,EMB1265,ESP5 cleavage and polyadenylation specificity factor 100	1	740	4	0.005	4
Potri.001G247800.1	AT5G58970.1	ATUCP2,UCP2 uncoupling protein 2	1	305	3	0.01	3
Potri.001G271200.1	AT3G52140.1	tetratricopeptide repeat (TPR)-containing protein	1	1421	3	0.002	2
Potri.001G276700.1	AT2G03120.1	ATSPP,SPP signal peptide peptidase	1	367	5	0.014	2
Potri.001G285500.1	AT5G09590.1	HSC70-5,MTHSC70-2 mitochondrial HSO70 2	1	683	7	0.01	6
Potri.001G308600.1	AT1G07650.1	Leucine-rich repeat transmembrane protein kinase	1	1006	3	0.003	2
Potri.001G311700.1	AT5G64260.1	EXL2 EXORDIUM like 2	1	296	18	0.061	2
Potri.001G322500.1	AT1G12840.1	ATVHA-C,DET3 vacuolar ATP synthase subunit C (VATC) / V-ATPase C subunit / vacuolar proton pump C subunit (DET3)	1	376	2	0.005	2
Potri.001G324300.1	AT5G64670.1	Ribosomal protein L18e/L15 superfamily protein	1	269	4	0.015	2
Potri.001G329400.1	AT5G50460.1	secE/sec61-gamma protein transport protein	1	69	50	0.725	4
Potri.001G334300.1	AT3G01780.1	TPLATE ARM repeat superfamily protein	1	855	10	0.012	5
Potri.001G336400.1	AT3G01720.1	Unknown	1	804	4	0.005	3
Potri.001G341400.1	AT4G35850.1	Pentatricopeptide repeat (PPR) superfamily protein	1	459	16	0.035	10
Potri.001G344400.1	AT5G40510.1	Sucrase/ferredoxin-like family protein	1	403	8	0.02	6
Potri.001G347900.1	AT5G14580.1	polyribonucleotide nucleotidyltransferase, putative	1	961	4	0.004	3
Potri.001G351000.1	AT3G28200.1	Peroxidase superfamily protein	1	320	42	0.131	5
Potri.001G355100.1	AT1G17020.1	ATSRG1,SRG1 senescence-related gene 1	1	362	2	0.006	2
Potri.001G357900.1	AT4G05420.1	DDB1A damaged DNA binding protein 1A	1	1088	4	0.004	2
Potri.001G360800.1	AT5G55480.1	SVL1 SHV3-like 1	1	754	3	0.004	2
Potri.001G362100.1	AT1G55930.1	CBS domain-containing protein / transporter associated domain-containing protein	1	667	2	0.003	2
Potri.001G364500.1	AT1G55900.1	emb1860,TIM50 Haloacid dehalogenase-like hydrolase (HAD) superfamily protein	1	360	4	0.011	4
Potri.001G369000.1	AT3G07680.1	emp24/gp25L/p24 family/GOLD family protein	1	213	4	0.019	3
Potri.001G369100.1	AT1G55850.1	ATCSLE1,CSLE1 cellulose synthase like E1	1	736	2	0.003	2
Potri.001G369500.1	AT1G60620.1	ATRPAC43,RPAC43 RNA polymerase I subunit 43	1	390	3	0.008	2
Potri.001G369600.1	AT4G26600.1	S-adenosyl-L-methionine-dependent methyltransferases superfamily protein	1	612	10	0.016	4
Potri.001G377400.1	AT3G15010.1	RNA-binding (RRM/RBD/RNP motifs) family protein	1	442	22	0.05	9
Potri.001G393400.1	AT3G15000.1	cobalt ion binding	1	421	5	0.012	5
Potri.001G400900.1	AT1G53000.1	KDSB Nucleotide-diphospho-sugar transferases superfamily protein	1	290	4	0.014	2
Potri.001G440100.1	AT5G44500.1	Small nuclear ribonucleoprotein family protein	1	289	6	0.021	3
Potri.001G469300.1	AT3G13235.3	ubiquitin family protein	1	410	2	0.005	2
Potri.002G007300.1	AT5G24318.1	O-Glycosyl hydrolases family 17 protein	1	460	10	0.022	3
Potri.002G010200.1	AT1G20580.1	Small nuclear ribonucleoprotein family protein	1	132	23	0.174	3
Potri.002G011800.1	AT4G35230.1	BSK1 BR-signaling kinase 1	1	520	3	0.006	3
Potri.002G020900.1	AT5G05670.1	signal recognition particle binding	1	259	9	0.035	5
Potri.002G027200.1	AT1G19910.1	ATVHA-C2,AVA-2PE,AVA-P2 ATPase, F0/V0 complex, subunit C protein	1	165	26	0.158	2
Potri.002G033900.1	AT1G47250.1	PAF2 20S proteasome alpha subunit F2	1	268	4	0.015	2
Potri.002G036600.1	AT4G21150.1	HAP6 ribophorin II (RPN2) family protein	1	694	42	0.061	17
Potri.002G060200.1	AT1G06530.1	Tropomyosin-related	1	303	12	0.04	9
Potri.002G066100.1	AT1G76010.1	Alba DNA/RNA-binding protein	1	293	4	0.014	2
Potri.002G070200.1	AT1G76940.1	RNA-binding (RRM/RBD/RNP motifs) family protein	1	250	3	0.012	2
Potri.002G071600.1	AT1G77140.1	ATVPS45,VPS45 vacuolar protein sorting 45	1	568	5	0.009	2
Potri.002G091200.1	AT4G08550.1	electron carriers;protein disulfide oxidoreductases	1	747	2	0.003	2
Potri.002G093400.1	AT4G08690.1	Sec14p-like phosphatidylinositol transfer family protein	1	380	4	0.011	2
Potri.002G094000.1	AT1G78060.1	Glycosyl hydrolase family protein	1	773	13	0.017	3
Potri.002G098600.1	AT4G08950.1	EXO Phosphate-responsive 1 family protein	1	413	15	0.036	4
Potri.002G105100.1	AT4G24550.2	Clathrin adaptor complexes medium subunit family protein	1	446	6	0.013	4
Potri.002G109200.1	AT5G26780.1	SHM2 serine hydroxymethyltransferase 2	1	516	4	0.008	2
Potri.002G111300.1	AT5G65520.1	Tetratricopeptide repeat (TPR)-like superfamily protein	1	274	6	0.022	3
Potri.002G130700.1	AT5G42650.1	AOS,CYP74A,DDE2 allene oxide synthase	1	526	7	0.013	6
Potri.002G139700.1	AT2G44710.1	RNA-binding (RRM/RBD/RNP motifs) family protein	1	618	3	0.005	2
Potri.002G140200.1	AT3G60240.2	CUM2,EIF4G eukaryotic translation initiation factor 4G	1	1896	10	0.005	3
Potri.002G144000.1	AT3G60600.1	(AT)VAP,VAP,VAP27,VAP27-1 vesicle associated protein	1	305	2	0.007	2
Potri.002G169800.1	AT5G08610.1	P-loop containing nucleoside triphosphate hydrolases superfamily protein	1	758	4	0.005	2
Potri.002G184700.1	AT4G01630.1	ATEXP17,ATEXPA17,ATHEXP ALPHA 1.13,EXPA17 expansin A17	1	257	13	0.051	6
Potri.002G187100.1	AT4G01810.1	Sec23/Sec24 protein transport family protein	1	871	2	0.002	2
Potri.002G192400.1	AT2G47240.1	CER8,LACS1 AMP-dependent synthetase and ligase family protein1	1	665	8	0.012	5
Potri.002G192500.1	AT3G62310.1	RNA helicase family protein	1	728	4	0.005	4
Potri.002G197800.1	AT3G62580.1	Late embryogenesis abundant protein (LEA) family protein	1	209	4	0.019	2
Potri.002G203200.1	AT4G02350.1	SEC15B exocyst complex component sec15B	1	805	3	0.004	2
Potri.002G232600.1	AT2G31660.1	SAD2,URM9 ARM repeat superfamily protein	1	1058	3	0.003	3
Potri.002G237200.1	AT5G13890.1	Family of unknown function (DUF716)	1	306	3	0.01	2
Potri.002G240600.1	AT3G07030.1	Alba DNA/RNA-binding protein	1	309	6	0.019	3
Potri.002G241100.1	AT3G07050.1	GTP-binding family protein	1	600	6	0.01	4
Potri.002G242500.1	AT2G32720.1	ATCB5-B,B5 #4,CB5-B cytochrome B5 isoform B	1	136	16	0.118	5
Potri.002G245900.1	AT3G07220.1	SMAD/FHA domain-containing protein	1	329	3	0.009	3
Potri.002G246600.1	AT3G25150.2	Nuclear transport factor 2 (NTF2) family protein with RNA binding (RRM-RBD-RNP motifs) domain1	1	523	12	0.023	8
Potri.002G248200.1	AT5G48580.1	FKBP15-2 FK506- and rapamycin-binding protein 15 kD-2	1	153	3	0.02	2
Potri.002G248300.1	AT3G25230.1	ATFKBP62,FKBP62,ROF1 rotamase FKBP 1	1	588	3	0.005	1
Potri.002G249200.1	AT3G07390.1	AIR12 auxin-responsive family protein	1	254	13	0.051	3
Potri.002G252600.1	AT4G29040.1	RPT2a regulatory particle AAA-ATPase 2A	1	446	7	0.016	2
Potri.002G258600.1	AT4G14300.1	RNA-binding (RRM/RBD/RNP motifs) family protein	1	417	7	0.017	3
Potri.002G262700.1	AT1G45170.1	Unknown	1	212	12	0.057	9
Potri.003G015100.1	AT4G20020.1	Unknown	1	470	3	0.006	2
Potri.003G015500.1	AT3G14470.1	NB-ARC domain-containing disease resistance protein	1	1163	2	0.002	2
Potri.003G018900.1	AT1G71220.2	EBS1,PSL2,UGGT UDP-glucose:glycoprotein glucosyltransferases;transferases, transferring hexosyl groups;transferases, transferring glycosyl groups	1	1663	20	0.012	13
Potri.003G038700.1	AT3G13772.1	AtTMN7,TMN7 transmembrane nine 7	1	644	18	0.028	10
Potri.003G086100.1	AT5G47030.1	ATPase, F1 complex, delta/epsilon subunit	1	207	14	0.068	4
Potri.003G091500.1	AT5G46800.1	BOU Mitochondrial substrate carrier family protein	1	297	3	0.01	2
Potri.003G095400.1	AT4G17720.1	RNA-binding (RRM/RBD/RNP motifs) family protein	1	277	3	0.011	2
Potri.003G096800.1	AT1G32210.1	ATDAD1 Defender against death (DAD family) protein	1	115	6	0.052	2
Potri.003G098400.1	AT5G45620.1	Proteasome component (PCI) domain protein	1	386	7	0.018	4
Potri.003G099300.1	AT1G32050.1	SCAMP family protein	1	307	4	0.013	2
Potri.003G109100.1	AT5G51430.1	EYE conserved oligomeric Golgi complex component-related / COG complex component-related	1	816	4	0.005	4
Potri.003G121700.1	AT1G12640.1	MBOAT (membrane bound O-acyl transferase) family protein	1	465	3	0.006	2
Potri.003G123200.1	AT1G63160.1	RFC2 replication factor C 2	1	330	5	0.015	5
Potri.003G128800.1	AT4G23420.3	NAD(P)-binding Rossmann-fold superfamily protein	1	283	11	0.039	4
Potri.003G130400.1	AT4G23460.1	Adaptin family protein	1	904	4	0.004	3
Potri.003G137400.1	AT5G41790.1	CIP1 COP1-interactive protein 1	1	1550	3	0.002	3
Potri.003G139100.1	AT4G23820.1	Pectin lyase-like superfamily protein	1	447	15	0.034	5
Potri.003G142700.1	AT1G64520.1	RPN12a regulatory particle non-ATPase 12A	1	268	16	0.06	8
Potri.003G145900.1	AT5G41970.1	Metal-dependent protein hydrolase	1	379	5	0.013	2
Potri.003G151600.1	AT5G51220.1	ubiquinol-cytochrome C chaperone family protein	1	291	10	0.034	4
Potri.003G158800.1	AT1G09760.1	U2A\' U2 small nuclear ribonucleoprotein A	1	320	16	0.05	6
Potri.003G160500.1	AT1G20050.1	HYD1 C-8,7 sterol isomerase	1	220	3	0.014	2
Potri.003G168800.1	AT1G27980.1	ATDPL1,DPL1 dihydrosphingosine phosphate lyase	1	502	4	0.008	3
Potri.003G173000.1	AT1G67350.1	Unknown	1	91	11	0.121	3
Potri.003G173100.1	AT1G67360.1	Rubber elongation factor protein (REF)	1	231	4	0.017	3
Potri.003G196300.1	AT3G55850.1	LAF3,LAF3 ISF1,LAF3 ISF2 Amidohydrolase family	1	575	3	0.005	2
Potri.003G205200.1	AT3G51790.1	ATG1,TG1 transmembrane protein G1P-related 1	1	258	4	0.016	3
Potri.004G013200.1	AT1G11840.6	ATGLX1,GLX1 glyoxalase I homolog	1	299	3	0.01	2
Potri.004G018000.1	AT1G61870.1	PPR336 pentatricopeptide repeat 336	1	404	7	0.017	5
Potri.004G042200.1	AT4G04950.1	thioredoxin family protein	1	492	4	0.008	2
Potri.004G044700.1	AT2G34700.1	Pollen Ole e 1 allergen and extensin family protein	1	234	60	0.256	5
Potri.004G061200.1	AT4G18810.1	NAD(P)-binding Rossmann-fold superfamily protein1	1	624	4	0.006	3
Potri.004G065200.1	AT4G18360.1	Aldolase-type TIM barrel family protein	1	368	4	0.011	2
Potri.004G067900.1	AT1G17860.1	Kunitz family trypsin and protease inhibitor protein	1	215	25	0.116	8
Potri.004G072200.1	AT1G79940.1	ATERDJ2A DnaJ / Sec63 Brl domains-containing protein	1	685	5	0.007	2
Potri.004G078100.1	AT1G65820.1	microsomal glutathione s-transferase, putative	1	145	12	0.083	3
Potri.004G080100.1	AT5G24020.1	ARC11,ATMIND1,MIND septum site-determining protein (MIND)	1	326	2	0.006	2
Potri.004G082800.1	AT5G37510.2	CI76,EMB1467 NADH-ubiquinone dehydrogenase, mitochondrial, putative	1	736	32	0.043	14
Potri.004G085300.1	AT2G36620.1	RPL24A ribosomal protein L24	1	163	34	0.209	5
Potri.004G092500.1	AT5G23530.1	AtCXE18,CXE18 carboxyesterase 18	1	341	2	0.006	2
Potri.004G106300.1	AT5G10730.1	NAD(P)-binding Rossmann-fold superfamily protein	1	293	4	0.014	2
Potri.004G118900.1	AT3G02090.1	MPPBETA Insulinase (Peptidase family M16) protein	1	526	84	0.16	20
Potri.004G123700.1	AT5G08060.1	Unknown	1	134	21	0.157	6
Potri.004G126100.1	AT5G39410.1	Saccharopine dehydrogenase	1	458	2	0.004	2
Potri.004G127400.1	AT5G39570.1	Unknown	1	415	5	0.012	2
Potri.004G129700.1	AT3G47800.1	Galactose mutarotase-like superfamily protein	1	367	10	0.027	4
Potri.004G132300.1	AT1G30000.1	MNS3 alpha-mannosidase 3	1	631	5	0.008	2
Potri.004G143400.1	AT3G19130.1	ATRBP47B,RBP47B RNA-binding protein 47B	1	435	3	0.007	2
Potri.004G145700.1	AT2G19940.1	oxidoreductases, acting on the aldehyde or oxo group of donors, NAD or NADP as acceptor;copper ion binding	1	398	6	0.015	4
Potri.004G158300.1	AT4G39150.1	DNAJ heat shock N-terminal domain-containing protein	1	332	3	0.009	2
Potri.004G172600.1	AT4G36020.1	CSDP1 cold shock domain protein 1	1	207	28	0.135	6
Potri.004G173900.1	AT4G34980.1	SLP2 subtilisin-like serine protease 2	1	773	6	0.008	3
Potri.004G185800.1	AT3G44590.1	60S acidic ribosomal protein family	1	114	7	0.061	2
Potri.004G188700.1	AT3G52730.1	ubiquinol-cytochrome C reductase UQCRX/QCR9-like family protein	1	71	17	0.239	3
Potri.004G201700.1	AT2G27730.1	copper ion binding	1	120	17	0.142	3
Potri.004G206600.1	AT2G17230.1	EXL5 EXORDIUM like 5	1	356	14	0.039	2
Potri.004G210800.1	AT2G28430.1	Unknown	1	81	4	0.049	2
Potri.004G223000.1	AT4G24330.1	Protein of unknown function (DUF1682)	1	471	23	0.049	6
Potri.004G223100.1	AT5G49950.1	alpha/beta-Hydrolases superfamily protein	1	582	4	0.007	4
Potri.004G224000.1	AT5G51280.1	DEAD-box protein abstrakt, putative	1	587	3	0.005	3
Potri.004G229700.1	AT4G24270.1	EMB140 EMBRYO DEFECTIVE 140	1	835	2	0.002	2
Potri.004G229900.1	AT1G14450.1	NADH dehydrogenase (ubiquinone)s	1	68	5	0.074	2
Potri.004G235800.1	AT2G35610.1	XEG113 xyloglucanase 113	1	652	8	0.012	5
Potri.005G010400.1	AT1G09330.1	Unknown	1	183	3	0.016	2
Potri.005G017600.1	AT5G26860.1	LON1,LON_ARA_ARA lon protease 1	1	998	3	0.003	2
Potri.005G025700.1	AT3G05500.1	Rubber elongation factor protein (REF)	1	242	2	0.008	2
Potri.005G043700.1	AT1G05700.1	Leucine-rich repeat transmembrane protein kinase protein	1	590	16	0.027	11
Potri.005G045200.1	AT2G34970.1	Trimeric LpxA-like enzyme	1	725	3	0.004	2
Potri.005G067700.1	AT5G09260.1	VPS20.2 vacuolar protein sorting-associated protein 20.2	1	222	3	0.014	2
Potri.005G080200.1	AT4G39690.1	Unknown	1	660	11	0.017	4
Potri.005G080500.1	AT4G39680.1	SAP domain-containing protein	1	773	4	0.005	2
Potri.005G082600.1	AT3G49910.1	Translation protein SH3-like family protein	1	146	6	0.041	2
Potri.005G082800.1	AT4G39640.1	GGT1 gamma-glutamyl transpeptidase 1	1	624	6	0.01	4
Potri.005G085500.1	AT2G21870.2	MGP1 copper ion binding;cobalt ion binding;zinc ion binding	1	249	11	0.044	6
Potri.005G094400.1	AT5G27470.1	seryl-tRNA synthetase / serine--tRNA ligase	1	447	2	0.004	2
Potri.005G099900.1	AT4G35630.1	PSAT phosphoserine aminotransferase	1	426	6	0.014	4
Potri.005G100500.1	AT3G51460.1	RHD4 Phosphoinositide phosphatase family protein	1	596	6	0.01	4
Potri.005G101200.1	AT5G66010.1	RNA-binding (RRM/RBD/RNP motifs) family protein	1	264	3	0.011	2
Potri.005G117700.1	AT5G46330.1	FLS2 Leucine-rich receptor-like protein kinase family protein	1	607	5	0.008	5
Potri.005G133600.1	AT2G23620.1	ATMES1,MES1 methyl esterase 1	1	264	2	0.008	2
Potri.005G150200.1	ATCG00500.1	acetyl-CoA carboxylase carboxyl transferase subunit beta	1	133	2	0.015	2
Potri.005G156700.1	AT5G49700.1	Predicted AT-hook DNA-binding family protein	1	306	3	0.01	2
Potri.005G181300.1	AT1G21690.1	EMB1968,RFC4 ATPase family associated with various cellular activities (AAA)	1	342	5	0.015	5
Potri.005G185900.1	AT1G77030.1	hydrolases, acting on acid anhydrides, in phosphorus-containing anhydrides;ATP-dependent helicases;nucleic acid binding;ATP binding;RNA binding;helicases	1	785	4	0.005	2
Potri.005G189600.1	AT5G42130.1	Mitochondrial substrate carrier family protein	1	396	2	0.005	2
Potri.005G194600.1	AT1G76010.1	Alba DNA/RNA-binding protein	1	256	5	0.02	2
Potri.005G200200.1	AT4G09670.1	Oxidoreductase family protein	1	358	6	0.017	3
Potri.005G228200.1	AT1G19520.1	NFD5 pentatricopeptide (PPR) repeat-containing protein	1	715	10	0.014	4
Potri.005G229600.1	AT5G66460.1	Glycosyl hydrolase superfamily protein	1	420	7	0.017	4
Potri.005G235000.1	AT5G42480.1	ARC6 Chaperone DnaJ-domain superfamily protein	1	796	7	0.009	3
Potri.005G242500.1	AT5G42150.1	Glutathione S-transferase family protein	1	320	14	0.044	5
Potri.005G244300.1	AT1G76010.1	Alba DNA/RNA-binding protein	1	254	6	0.024	2
Potri.005G255100.1	AT1G76405.2	Unknown	1	167	16	0.096	5
Potri.006G032500.1	AT5G19750.1	Peroxisomal membrane 22 kDa (Mpv17/PMP22) family protein	1	299	3	0.01	2
Potri.006G032900.1	AT1G79590.1	ATSYP52,SYP52 syntaxin of plants 52	1	231	2	0.009	2
Potri.006G036500.1	AT1G28110.1	SCPL45 serine carboxypeptidase-like 45	1	467	17	0.036	3
Potri.006G039600.1	AT1G80270.1	PPR596 PENTATRICOPEPTIDE REPEAT 596	1	623	6	0.01	4
Potri.006G041500.1	AT3G57060.2	binding	1	1334	2	0.001	2
Potri.006G055000.1	AT3G57650.1	LPAT2 lysophosphatidyl acyltransferase 2	1	385	5	0.013	2
Potri.006G055300.1	AT3G57660.1	NRPA1 nuclear RNA polymerase A1	1	1695	19	0.011	13
Potri.006G056900.1	AT3G57785.1	Unknown	1	135	3	0.022	2
Potri.006G059300.1	AT2G42210.2	ATOEP16-3,OEP16-3 Mitochondrial import inner membrane translocase subunit Tim17/Tim22/Tim23 family protein	1	159	21	0.132	3
Potri.006G060400.1	AT2G41040.1	S-adenosyl-L-methionine-dependent methyltransferases superfamily protein	1	338	2	0.006	2
Potri.006G077100.1	AT2G19080.1	metaxin-related	1	323	9	0.028	3
Potri.006G077200.1	AT3G53430.1	Ribosomal protein L11 family protein	1	165	11	0.067	2
Potri.006G079900.1	AT5G58190.2	ECT10 evolutionarily conserved C-terminal region 10	1	640	5	0.008	2
Potri.006G092800.1	AT1G60070.1	Adaptor protein complex AP-1, gamma subunit	1	877	8	0.009	3
Potri.006G104600.1	AT5G01650.1	Tautomerase/MIF superfamily protein	1	115	6	0.052	2
Potri.006G108700.1	AT2G38550.1	Transmembrane proteins 14C	1	377	7	0.019	5
Potri.006G111600.1	AT2G01410.1	NHL domain-containing protein	1	362	9	0.025	4
Potri.006G113900.1	AT2G38670.1	PECT1 phosphorylethanolamine cytidylyltransferase 1	1	424	6	0.014	5
Potri.006G118400.1	AT3G10050.1	OMR1 L-O-methylthreonine resistant 1	1	614	5	0.008	2
Potri.006G119000.1	AT3G53110.1	LOS4 P-loop containing nucleoside triphosphate hydrolases superfamily protein	1	492	3	0.006	3
Potri.006G121100.1	AT3G21540.1	transducin family protein / WD-40 repeat family protein	1	959	3	0.003	3
Potri.006G125300.1	AT5G03345.1	Unknown	1	122	5	0.041	2
Potri.006G139800.1	AT1G19140.1	Unknown	1	339	5	0.015	3
Potri.006G141200.1	AT2G05920.1	Subtilase family protein	1	541	66	0.122	7
Potri.006G141700.1	AT3G45310.1	Cysteine proteinases superfamily protein	1	369	3	0.008	2
Potri.006G147500.1	AT5G57020.1	ATNMT1,NMT1 myristoyl-CoA:protein N-myristoyltransferase	1	436	4	0.009	2
Potri.006G148700.1	AT2G19490.1	recA DNA recombination family protein	1	418	9	0.022	2
Potri.006G151800.1	AT2G19520.1	ACG1,ATMSI4,FVE,MSI4,NFC04,NFC4 Transducin family protein / WD-40 repeat family protein	1	502	2	0.004	2
Potri.006G152500.1	AT5G56970.1	ATCKX3,CKX3 cytokinin oxidase 3	1	529	6	0.011	3
Potri.006G153000.1	AT4G29330.1	DER1 DERLIN-1	1	249	4	0.016	2
Potri.006G161600.1	AT3G22320.1	ATRPABC24.3,NRPB5,NRPD5,RPB5A Eukaryotic rpb5 RNA polymerase subunit family protein	1	206	7	0.034	3
Potri.006G169400.1	AT5G57490.1	ATVDAC4,VDAC4 voltage dependent anion channel 4	1	275	8	0.029	3
Potri.006G183700.1	AT4G30580.1	ATS2,EMB1995,LPAT1 Phospholipid/glycerol acyltransferase family protein	1	363	4	0.011	2
Potri.006G203400.1	AT5G06360.1	Ribosomal protein S8e family protein	1	260	2	0.008	2
Potri.006G212400.1	AT3G52660.1	RNA-binding (RRM/RBD/RNP motifs) family protein	1	478	3	0.006	3
Potri.006G216400.1	AT1G67680.1	SRP72 RNA-binding domain	1	663	10	0.015	9
Potri.006G217700.1	AT3G43540.1	Protein of unknown function (DUF1350)	1	419	4	0.01	3
Potri.006G219200.1	AT5G20650.1	COPT5 copper transporter 5	1	149	8	0.054	2
Potri.006G219500.1	AT2G26300.1	ATGPA1,GP ALPHA 1,GPA1 G protein alpha subunit 1	1	392	2	0.005	2
Potri.006G231700.1	AT5G11770.1	NADH-ubiquinone oxidoreductase 20 kDa subunit, mitochondrial	1	290	18	0.062	3
Potri.006G231800.1	AT2G25970.1	KH domain-containing protein	1	689	30	0.044	11
Potri.006G232000.1	AT4G29480.1	Mitochondrial ATP synthase subunit G protein	1	122	13	0.107	4
Potri.006G251600.1	AT5G11280.1	Unknown	1	220	8	0.036	3
Potri.006G263200.1	AT2G25110.1	AtSDF2,ATSDL,SDF2 stromal cell-derived factor 2-like protein precursor	1	216	7	0.032	2
Potri.006G268000.1	AT5G10730.1	NAD(P)-binding Rossmann-fold superfamily protein	1	288	6	0.021	2
Potri.006G279800.1	AT4G31200.1	SWAP (Suppressor-of-White-APricot)/surp RNA-binding domain-containing protein	1	650	2	0.003	2
Potri.007G000200.1	AT3G20000.1	TOM40 translocase of the outer mitochondrial membrane 40	1	316	8	0.025	3
Potri.007G001000.1	AT5G23400.1	Leucine-rich repeat (LRR) family protein	1	594	5	0.008	2
Potri.007G015600.1	AT3G51140.1	Protein of unknown function (DUF3353)	1	282	3	0.011	2
Potri.007G018900.1	AT3G51000.1	alpha/beta-Hydrolases superfamily protein	1	321	4	0.012	3
Potri.007G019300.1	AT5G66390.1	Peroxidase superfamily protein	1	333	25	0.075	9
Potri.007G020400.1	AT5G66410.1	PLP3b phosducin-like protein 3 homolog	1	230	2	0.009	2
Potri.007G038300.1	AT5G66920.1	sks17 SKU5 similar 17	1	547	13	0.024	6
Potri.007G039700.1	AT5G66860.1	Ribosomal protein L25/Gln-tRNA synthetase, anti-codon-binding domain	1	261	2	0.008	2
Potri.007G044500.1	AT5G67050.1	alpha/beta-Hydrolases superfamily protein	1	471	2	0.004	2
Potri.007G045400.1	AT2G23420.1	NAPRT2 nicotinate phosphoribosyltransferase 2	1	559	4	0.007	2
Potri.007G055600.1	AT5G67500.1	ATVDAC2,VDAC2 voltage dependent anion channel 2	1	276	4	0.014	3
Potri.007G055900.1	AT3G49910.1	Translation protein SH3-like family protein	1	146	3	0.021	3
Potri.007G060300.1	AT4G35790.2	ATPLDDELTA,PLDDELTA phospholipase D delta	1	867	3	0.003	3
Potri.007G072300.1	AT5G08260.1	scpl35 serine carboxypeptidase-like 35	1	474	4	0.008	2
Potri.007G080900.1	AT4G39520.1	GTP-binding protein-related	1	368	3	0.008	2
Potri.007G085200.1	AT3G49910.1	Translation protein SH3-like family protein	1	146	5	0.034	2
Potri.007G086900.1	AT4G39680.1	SAP domain-containing protein	1	750	14	0.019	10
Potri.007G087100.1	AT4G39690.1	Unknown	1	654	5	0.008	2
Potri.007G135700.1	AT2G20560.1	DNAJ heat shock family protein	1	348	2	0.006	2
Potri.007G142200.1	AT2G44065.1	Ribosomal protein L2 family	1	215	4	0.019	2
Potri.008G007500.1	AT1G51590.1	MANIB,MNS1 alpha-mannosidase 1	1	566	2	0.004	2
Potri.008G009800.1	AT1G51660.1	ATMEK4,ATMKK4,MKK4 mitogen-activated protein kinase kinase 4	1	365	3	0.008	3
Potri.008G013500.1	AT5G04885.1	Glycosyl hydrolase family protein	1	662	4	0.006	4
Potri.008G017300.1	AT5G04800.1	Ribosomal S17 family protein	1	140	47	0.336	6
Potri.008G034800.1	AT3G10410.1	CPY,SCPL49 SERINE CARBOXYPEPTIDASE-LIKE 49	1	513	2	0.004	1
Potri.008G038700.1	AT2G01720.1	Ribophorin I	1	469	2	0.004	2
Potri.008G039400.1	AT5G20660.1	Zn-dependent exopeptidases superfamily protein	1	714	2	0.003	2
Potri.008G043400.1	AT3G55510.1	RBL Noc2p family	1	700	2	0.003	2
Potri.008G043800.1	AT3G52300.1	ATPQ ATP synthase D chain, mitochondrial	1	168	10	0.06	6
Potri.008G045900.1	AT5G13520.1	peptidase M1 family protein	1	622	7	0.011	3
Potri.008G046700.1	AT2G39290.1	PGP1,PGPS1,PGS1 phosphatidylglycerolphosphate synthase 1	1	248	4	0.016	2
Potri.008G048900.1	AT3G55220.1	Cleavage and polyadenylation specificity factor (CPSF) A subunit protein	1	1213	11	0.009	7
Potri.008G049700.1	AT3G07100.1	ERMO2,SEC24A Sec23/Sec24 protein transport family protein	1	1043	9	0.009	5
Potri.008G071800.1	AT5G05520.1	Outer membrane OMP85 family protein	1	519	3	0.006	2
Potri.008G083800.1	AT3G12760.1	Unknown	1	187	4	0.021	2
Potri.008G085300.1	AT3G19870.1	Unknown	1	1126	2	0.002	2
Potri.008G110100.1	AT5G08180.1	Ribosomal protein L7Ae/L30e/S12e/Gadd45 family protein	1	155	22	0.142	6
Potri.008G125000.1	AT2G01170.1	BAT1 bidirectional amino acid transporter 1	1	135	2	0.015	2
Potri.008G134600.1	AT2G01690.1	ARM repeat superfamily protein	1	725	3	0.004	2
Potri.008G134800.1	AT1G14850.1	NUP155 nucleoporin 155	1	1494	29	0.019	14
Potri.008G147200.1	AT1G23820.1	SPDS1 spermidine synthase 1	1	361	3	0.008	3
Potri.008G149800.1	AT5G19300.1	Unknown	1	366	3	0.008	3
Potri.008G154200.1	AT1G05430.1	Unknown	1	272	3	0.011	2
Potri.008G158400.1	AT5G43830.1	Aluminium induced protein with YGL and LRDR motifs	1	251	6	0.024	3
Potri.008G169300.1	AT3G23410.1	ATFAO3,FAO3 fatty alcohol oxidase 3	1	744	4	0.005	4
Potri.008G187600.1	AT1G60780.1	HAP13 Clathrin adaptor complexes medium subunit family protein	1	416	6	0.014	4
Potri.008G192500.1	AT1G59900.1	AT-E1 ALPHA,E1 ALPHA pyruvate dehydrogenase complex E1 alpha subunit	1	393	10	0.025	4
Potri.008G194200.1	AT1G27090.1	glycine-rich protein	1	434	4	0.009	4
Potri.008G205300.1	AT3G21465.1	Unknown	1	388	2	0.005	2
Potri.008G205600.1	AT3G06400.2	CHR11 chromatin-remodeling protein 11	1	1078	5	0.005	5
Potri.009G001100.1	AT1G08480.1	Unknown	1	149	18	0.121	6
Potri.009G013600.1	AT5G60640.1	ATPDI2,ATPDIL1-4,PDI2,PDIL1-4 PDI-like 1-4	1	588	7	0.012	3
Potri.009G022300.1	AT3G12490.2	ATCYS6,ATCYSB,CYSB cystatin B	1	100	8	0.08	3
Potri.009G049200.1	AT2G13540.1	ABH1,ATCBP80,CBP80,ENS ARM repeat superfamily protein	1	868	8	0.009	6
Potri.009G054400.1	AT5G19350.1	RNA-binding (RRM/RBD/RNP motifs) family protein	1	416	3	0.007	2
Potri.009G065300.1	AT3G52140.1	tetratricopeptide repeat (TPR)-containing protein	1	1427	9	0.006	5
Potri.009G071300.1	AT4G29430.1	rps15ae ribosomal protein S15A E	1	129	7	0.054	2
Potri.009G079700.1	AT5G09590.1	HSC70-5,MTHSC70-2 mitochondrial HSO70 2	1	682	16	0.023	9
Potri.009G080200.1	AT5G64430.1	Octicosapeptide/Phox/Bem1p family protein	1	480	7	0.015	3
Potri.009G097600.1	AT2G15430.1	NRPB3,NRPD3,NRPE3A,RBP36A,RPB35.5A DNA-directed RNA polymerase family protein	1	311	4	0.013	4
Potri.009G115500.1	AT4G34490.1	ATCAP1,CAP 1,CAP1 cyclase associated protein 1	1	468	3	0.006	3
Potri.009G121500.1	AT2G16440.1	MCM4 Minichromosome maintenance (MCM2/3/5) family protein	1	827	3	0.004	3
Potri.009G123100.1	AT4G34640.1	ERG9,SQS1 squalene synthase 1	1	413	15	0.036	7
Potri.009G125500.1	AT4G38890.1	FMN-linked oxidoreductases superfamily protein	1	704	6	0.009	4
Potri.009G125800.1	AT3G01130.2	Unknown	1	71	12	0.169	2
Potri.009G130100.1	AT4G38740.1	ROC1 rotamase CYP 1	1	172	10	0.058	2
Potri.009G132000.1	AT4G36020.1	CSDP1 cold shock domain protein 1	1	178	18	0.101	4
Potri.009G133400.1	AT4G34980.1	SLP2 subtilisin-like serine protease 2	1	773	11	0.014	7
Potri.009G146200.1	AT3G44590.1	60S acidic ribosomal protein family	1	113	9	0.08	3
Potri.009G163100.1	AT2G27730.1	copper ion binding	1	124	5	0.04	2
Potri.009G167000.1	AT4G38350.1	Patched family protein	1	1259	4	0.003	3
Potri.010G001100.1	AT4G16120.1	ATSEB1,COBL7,SEB1 COBRA-like protein-7 precursor	1	650	10	0.015	4
Potri.010G011000.1	AT4G15940.1	Fumarylacetoacetate (FAA) hydrolase family	1	275	3	0.011	2
Potri.010G019000.1	AT3G06350.1	EMB3004,MEE32 dehydroquinate dehydratase, putative / shikimate dehydrogenase, putative	1	541	3	0.006	3
Potri.010G024400.1	AT4G15770.1	RNA binding	1	187	4	0.021	2
Potri.010G034900.1	AT1G27090.1	glycine-rich protein	1	425	16	0.038	12
[truncated: 2,729 more rows]

## Sheet: PEF1
Proteomic analysis of plasmodesmata from Populus cell suspension cultures in relation with callose biosynthesis Felicia Leijon, Michael Melzer, Qi Zhou, Vaibhav Srivastava and Vincent Bulone PEF1: List of all unique proteins identified from the first biological replicate of the plasmodesmata enriched fraction.
[truncated: 723 more rows]

[truncated: 5 more sheets: PEF2, PEF3, PEF enriched proteins, MF enriched proteins, PEF identified proteins]
